# Supplementary material for: Secretion and Uptake of α-Synuclein Via Extracellular Vesicles in Cultured Cells
Source: Cell Mol Neurobiol. 2018 Oct 4;38(8):1539–50. doi: 10.1007/s10571-018-0622-5 (PMC6223723; doi:10.1007/s10571-018-0622-5)
Supplement: Supplementary file 2 — Supplementary material 2 (XLSX 256 KB) [file 10571_2018_622_MOESM2_ESM.xlsx]

## Sheet: All tagged EV, FFP, IC
Secretion and uptake of α-synuclein via extracellular vesicles in cultured cells
Gabriel Gustafsson*, Camilla Lööv*, Emma Persson, Diana F. Lázaro, Shuko Takeda, Joakim Bergström, Anna Erlandsson,
Dag Sehlin, Leonora Balaj, Bence György, Martin Hallbeck, Tiago F. Outeiro, Xandra O. Breakefield,
Bradley T. Hyman, Martin Ingelsson
pM					Average, SEM, SD
Constructs	Lysates	Sups	EV RIPA+	EV RIPA-	Lysates	Sups	EV RIPA+	EV RIPA-
WT 1	13888.1	3606.9	0.0192	-0.2017	12505.3	3703.64	1.74357	0.1409
WT 2	9977.83	3342.86	1.9837	1.9021	1265.62	241.128	0.933993	0.933776
WT 3	13650.1	4161.17	3.2278	-1.2777	2192.11	417.647	1.61772	1.61735
SV2 1	55829.8	8432.54	8.4489	6.1818	41481.7	7350.83	11.3506	11.4234
SV2 2	37230.5	7717.46	4.8177	6.2442	7369.83	753.015	4.83236	5.21046
SV2 3	31384.9	5902.49	20.7852	21.8443	12764.9	1304.26	8.3699	9.02479
V1S 1	164372	6925.18	96.5597	19.2226	207805	8615.38	145.494	71.5636
V1S 2	190166	9656.13	226.497	140.764	31431	852.615	40.7934	36.0844
V1S 3	268878	9264.84	113.424	54.7042	54440	1476.77	70.6562	62.5001
BiFC 1	314801	24044.9	17.1188	8.5162	300413	21354.5	11.8032	7.98623
BiFC 2	338263	19794.5	2.1278	3.3383	26982.3	1350.9	4.84555	2.54433
BiFC 3	248177	20224.2	16.1629	12.1042	46734.6	2339.83	8.39273	4.40691

## Sheet: Tagged a-syn
Abbreviations
exo +	EVs RIPA+
exo-	EVs RIPA-
Sup	FFP
Lys	IC
2A	WT a-syn
O.D. (450nm)
Bblank 1	blank 2		Ave.
0.1053	0.1144		0.10985
O.D. (450nm)
standard 1	standard 2		Ave.	blank (ave.)	standard - blank	standard (pM)
1.9728	2.7214		2.3471	0.0895	2.2576	250
1.3936	1.5736		1.4836	0.0895	1.3941	125
1.2784	1.2803	0.932	1.16357	0.0895	1.07407	62.5
0.5918	0.6931	0.7307	0.671867	0.0895	0.582367	31
0.3516	0.3533	0.3619	0.3556	0.0895	0.2661	16
0.2638	0.2789	0.2556	0.2661	0.0895	0.1766	8
0.165	0.1144	0.1053	0.128233	0.0895	0.0387333	4
		#DIV/0!	0.0895	#DIV/0!	0
			y =	96,065x
				0
lane	O.D.	[blank]	[-blank]	diluted sample (pM)	Original sample (pM)	Sample #	dilution		Mean original sample (pM)
							sample	total
E04	0.9503	0.11	0.8403	80.7234	80.7234	V1S 1 exo +	1	1	96.5597	96.5597
F04	1.28	0.11	1.17	112.396	112.396	V1S 1 exo +	1	1
G04	2.0384	0.11	1.9284	185.252	185.252	V1S 2 exo +	1	1	226.497	226.497
H04	2.8971	0.11	2.7871	267.743	267.743	V1S 2 exo +	1	1
A05	1.2203	0.11	1.1103	106.661	106.661	V1S 3 exo +	1	1	113.424	113.424
B05	1.3611	0.11	1.2511	120.187	120.187	V1S 3 exo +	1	1
C05	0.1852	0.11	0.0752	7.22409	7.22409	SV2 1 exo +	1	1	8.44892	8.4489
D05	0.2107	0.11	0.1007	9.67375	9.67375	SV2 1 exo +	1	1
E05	0.1878	0.11	0.0778	7.47386	7.47386	SV2 2 exo +	1	1	4.81766	4.8177
F05	0.1325	0.11	0.0225	2.16146	2.16146	SV2 2 exo +	1	1
G05	0.1062	0.11	-0.0038	-0.365047	-0.365047	BiFC 1 exo +	1	1	17.1188	17.1188
H05	0.2882	0.11	0.1782	17.1188	17.1188	BiFC 1 exo +	1	1
A06	0.1445	0.11	0.0345	3.31424	3.31424	BiFC 2 exo +	1	1	2.12784	2.1278
B06	0.1198	0.11	0.0098	0.941437	0.941437	BiFC 2 exo +	1	1
C06	0.287	0.11	0.177	17.0035	17.0035	BiFC 3 exo +	1	1	16.1629	16.1629
D06	0.2695	0.11	0.1595	15.3224	15.3224	BiFC 3 exo +	1	1
E06	0.1117	0.11	0.0017	0.16331	0.16331	2A 1 exo +	1	1	0.019213	0.0192
F06	0.1087	0.11	-0.0013	-0.124884	-0.124884	2A 1 exo +	1	1
G06	0.105	0.11	-0.005	-0.480325	-0.480325	2A 2 exo +	1	1	1.98374	1.9837
H06	0.1563	0.11	0.0463	4.44781	4.44781	2A 2 exo +	1	1
A07	0.1377	0.11	0.0277	2.661	2.661	2A 3 exo +	1	1	3.22778	3.2278
B07	0.1495	0.11	0.0395	3.79457	3.79457	2A 3 exo +	1	1
E09	0.3308	0.11	0.2208	21.2112	21.2112	V1S 1 exo -	1	1	19.2226	19.2226
F09	0.2894	0.11	0.1794	17.2341	17.2341	V1S 1 exo -	1	1
G09	1.3359	0.11	1.2259	117.766	117.766	V1S 2 exo -	1	1	140.764	140.764
H09	1.8147	0.11	1.7047	163.762	163.762	V1S 2 exo -	1	1
A10	0.7328	0.11	0.6228	59.8293	59.8293	V1S 3 exo -	1	1	54.7042	54.7042
B10	0.6261	0.11	0.5161	49.5791	49.5791	V1S 3 exo -	1	1
C10	0.1612	0.11	0.0512	4.91853	4.91853	SV2 1 exo -	1	1	6.18178	6.1818
D10	0.1875	0.11	0.0775	7.44504	7.44504	SV2 1 exo -	1	1
E10	0.159	0.11	0.049	4.70718	4.70718	SV2 2 exo -	1	1	6.24423	6.2442
F10	0.191	0.11	0.081	7.78127	7.78127	SV2 2 exo -	1	1
G10	0.1629	0.11	0.0529	5.08184	5.08184	BiFC 1 exo -	1	1	8.51616	8.5162
H10	0.2344	0.11	0.1244	11.9505	11.9505	BiFC 1 exo -	1	1
A11	0.1463	0.11	0.0363	3.48716	3.48716	BiFC 2 exo -	1	1	3.33826	3.3383
B11	0.1432	0.11	0.0332	3.18936	3.18936	BiFC 2 exo -	1	1
C11	0.1799	0.11	0.0699	6.71494	6.71494	BiFC 3 exo -	1	1	12.1042	12.1042
D11	0.2921	0.11	0.1821	17.4934	17.4934	BiFC 3 exo -	1	1
E11	0.1008	0.11	-0.0092	-0.883798	-0.883798	2A 1 exo -	1	1	-0.201736	-0.2017
F11	0.115	0.11	0.005	0.480325	0.480325	2A 1 exo -	1	1
G11	0.1157	0.11	0.0057	0.54757	0.54757	2A 2 exo -	1	1	1.90209	1.9021
H11	0.1439	0.11	0.0339	3.2566	3.2566	2A 2 exo -	1	1
A12	0.0931	0.11	-0.0169	-1.6235	-1.6235	2A 3 exo -	1	1	-1.27766	-1.2777
B12	0.1003	0.11	-0.0097	-0.931831	-0.931831	2A 3 exo -	1	1
O.D. (450nm)
Bblank 1	blank 2	blank 3	Ave.
0.0895	0.0785	0.0916	0.0865333
O.D. (450nm)
standard 1	standard 2	standard 3	Ave.	blank (ave.)	standard - blank	standard (pMl)
2.6927	2.8644	2.9842	1.64083	0.0895	1.55133	250
1.215	1.4196	1.4577	0.88365	0.0895	0.79415	125
1.0776	0.5757	0.7648	0.527717	0.0895	0.438217	62.5
0.5038	0.5102	0.58	0.324633	0.0895	0.235133	31
0.2438	0.2552	0.2681	0.199433	0.0895	0.109933	16
0.2143	0.2205	0.1641	0.1744	0.0895	0.0849	8
0.1278	0.135	0.1386	0.1314	0.0895	0.0419	4
		#DIV/0!	0.0895	#DIV/0!	0
			y =	158,63x
				0
lane	O.D.	[blank]	[-blank]	diluted sample (pM)	Original sample (pM)	Sample #	dilution		Mean original sample (pM)
						Lys (ONLY)	sample	total
A10	0.6895	0.0895	0.6	95.178	571068	V1S 1 1:6000	1	6000	164372	164372
B10	0.2622	0.0895	0.1727	27.3954	164372	V1S 1 1:6000	1	6000
C10	0.276	0.0895	0.1865	29.5845	177507	V1S 2 1:6000	1	6000	190166	190166
D10	0.3026	0.0895	0.2131	33.8041	202824	V1S 2 1:6000	1	6000
E10	0.4229	0.0895	0.3334	52.8872	317323	V1S 3 1:6000	1	6000	268878	268878
F10	0.3211	0.0895	0.2316	36.7387	220432	V1S 3 1:6000	1	6000
G10	0.4548	0.0895	0.3653	57.9475	57947.5	SV2 1 1:1000	1	1000	55829.8	55829.8
H10	0.4281	0.0895	0.3386	53.7121	53712.1	SV2 1 1:1000	1	1000
A11	0.3332	0.0895	0.2437	38.6581	38658.1	SV2 2 1:1000	1	1000	37230.5	37230.5
B11	0.3152	0.0895	0.2257	35.8028	35802.8	SV2 2 1:1000	1	1000
C11	0.2704	0.0895	0.1809	28.6962	28696.2	SV2 3 1:1000	1	1000	31384.9	31384.9
D11	0.3043	0.0895	0.2148	34.0737	34073.7	SV2 3 1:1000	1	1000
E11	0.395	0.0895	0.3055	48.4615	290769	BiFC 1 1:6000	1	6000	314801	314801
F11	0.4455	0.0895	0.356	56.4723	338834	BiFC 1 1:6000	1	6000
G11	0.4049	0.0895	0.3154	50.0319	300191	BiFC 2 1:6000	1	6000	338263	338263
H11	0.4849	0.0895	0.3954	62.7223	376334	BiFC 2 1:6000	1	6000
A12	0.3101	0.0895	0.2206	34.9938	209963	BiFC 3 1:6000	1	6000	248177	248177
B12	0.3904	0.0895	0.3009	47.7318	286391	BiFC 3 1:6000	1	6000
C12	0.1778	0.0895	0.0883	14.007	14007	2A 1 1:1000	1	1000	13888.1	13888.1
D12	0.1763	0.0895	0.0868	13.7691	13769.1	2A 1 1:1000	1	1000
E12	0.1512	0.0895	0.0617	9.78747	9787.47	2A 2 1:1000	1	1000	9977.83	9977.83
F12	0.1536	0.0895	0.0641	10.1682	10168.2	2A 2 1:1000	1	1000
G12	0.1626	0.0895	0.0731	11.5959	11595.9	2A 3 1:1000	1	1000	13650.1	13650.1
H12	0.1885	0.0895	0.099	15.7044	15704.4	2A 3 1:1000	1	1000
O.D. (450nm)
Bblank 1	blank 2		Ave.
0.0698	0.0779		0.07385
O.D. (450nm)
standard 1	standard 2	standard 3	Ave.	blank (ave.)	standard - blank	standard (pMl)
1.704	1.5489	1.424	1.62645	0.074	1.55245	250
0.8827	0.7599	0.858	0.8213	0.074	0.7473	125
0.4527	0.4312	0.4723	0.452067	0.074	0.378067	62.5
0.3161	0.3216	0.2785	0.3054	0.074	0.2314	31
0.1926	0.1912	0.1885	0.190767	0.074	0.116767	16
0.13	0.1384	0.1353	0.134567	0.074	0.0605667	8
0.1096	0.1111	0.12	0.113567	0.074	0.0395667	4
0.0932	0.0948	0.0938	0.0939333	0.074	0.0199333	2
		#DIV/0!	0.074	#DIV/0!	0
			y =	161.69x
				0
lane	O.D.	[blank]	[-blank]	diluted sample (pM)	Original sample (pM)	Sample #	dilution		Mean original sample (pM)
							sample	total
E06	2.4058	0.074	2.3318	377.029	3770.29	2A 1 sup	1	10	3606.9	3606.9
F06	2.2037	0.074	2.1297	344.351	3443.51	2A 1 sup	1	10
G06	2.1953	0.074	2.1213	342.993	3429.93	2A 2 sup	1	10	3342.86	3342.86
H06	2.0876	0.074	2.0136	325.579	3255.79	2A 2 sup	1	10
A07	2.5569	0.074	2.4829	401.46	4014.6	2A 3 sup	1	10	4161.17	4161.17
B07	2.7382	0.074	2.6642	430.774	4307.74	2A 3 sup	1	10
C07	1.0743	0.074	1.0003	161.739	8086.93	SV2 1 sup	1	50	8432.54	8432.54
D07	1.1598	0.074	1.0858	175.563	8778.15	SV2 1 sup	1	50
E07	0.9816	0.074	0.9076	146.75	7337.49	SV2 2 sup	1	50	7717.46	7717.46
F07	1.0756	0.074	1.0016	161.949	8097.44	SV2 2 sup	1	50
G07	0.9038	0.074	0.8298	134.17	6708.52	SV2 3 sup	1	50	5902.49	5902.49
H07	0.7044	0.074	0.6304	101.929	5096.47	SV2 3 sup	1	50
A08	0.4645	0.074	0.3905	63.1399	6313.99	V1S 1 sup	1	100	6925.18	6925.18
B08	0.5401	0.074	0.4661	75.3637	7536.37	V1S 1 sup	1	100
C08	0.6522	0.074	0.5782	93.4892	9348.92	V1S 2 sup	1	100	9656.13	9656.13
D08	0.6902	0.074	0.6162	99.6334	9963.34	V1S 2 sup	1	100
E08	0.6546	0.074	0.5806	93.8772	9387.72	V1S 3 sup	1	100	9264.84	9264.84
F08	0.6394	0.074	0.5654	91.4195	9141.95	V1S 3 sup	1	100
G08	3.0681	0.074	2.9941	484.116	24205.8	BiFC 1 sup	1	50	24044.9	24044.9
H08	3.0283	0.074	2.9543	477.681	23884	BiFC 1 sup	1	50
A09	2.6526	0.074	2.5786	416.934	20846.7	BiFC 2 sup	1	50	19794.5	19794.5
B09	2.3923	0.074	2.3183	374.846	18742.3	BiFC 2 sup	1	50
C09	2.3321	0.074	2.2581	365.112	18255.6	BiFC 3 sup	1	50	20224.2	20224.2
D09	2.8191	0.074	2.7451	443.855	22192.8	BiFC 3 sup	1	50
E09	0.2027	0.074	0.1287	20.8095	20.8095	SV2 3 exo +	1	1	20.7852	20.7852
F09	0.2024	0.074	0.1284	20.761	20.761	SV2 3 exo +	1	1
G09	0.2053	0.074	0.1313	21.2299	21.2299	SV2 3 exo -	1	1	21.8443	21.8443
H09	0.2129	0.074	0.1389	22.4587	22.4587	SV2 3 exo -	1	1

## Sheet: Tau
	7 / 9-10 / 2015 Hu total tau ELISA												O.D.
				O.D.		hu total tau (pg/ml)		hu total tau (pg/ml) : average				standard (pg/ml)	1	2	ave.
	n1	Sup	Tau	0.100476	0.102997	90873.5	100059	95466.5	1:10000 dilution			2000	2.77201	2.72385	2.67238
	n1	Sup	Tau-GFP	0.0987478	0.104675	84575	106177	95376.1				1000	2.60636	2.51973	2.4875
	n1	Sup	control	0.0598054	0.0569441	0	0	0				500	1.80659	1.67183	1.66367
	n2	Sup	Tau	0.0975111	0.0928771	80067.9	63179.7	71623.8				250	0.921552	0.874126	0.822298
	n2	Sup	Tau-GFP	0.101139	0.104527	93290.7	105638	99464.2				125	0.504752	0.472333	0.413002
	n2	Sup	control	0.0615527	0.0587425	0	0	0				62.5	0.302846	0.276283	0.214024
	n3	Sup	Tau	0.106527	0.0930457	112925	63794.2	88359.8				31.25	0.184218	0.182769	0.107953
	n3	Sup	Tau-GFP	0.0923313	0.0936861	61190.8	66128.3	63659.6				0	0.0659818	0.0851001	0
	n3	Sup	control	0.05823	0.0674606	0	0	0
	n1	exo. RIPA-	Tau	0.161647	0.158812	62.7612	60.6947	61.7279	1:2 dilution
	n1	exo. RIPA-	Tau-GFP	0.176992	0.188613	73.9453	82.4156	78.1805
	n1	exo. RIPA-	control	0.061935	0.0667884	0	0	0
	n2	exo. RIPA-	Tau	0.158433	0.15175	60.4185	55.5476	57.9831
	n2	exo. RIPA-	Tau-GFP	0.162961	0.156824	63.7186	59.2458	61.4822
	n2	exo. RIPA-	control	0.066143	0.062519	0	0	0
	n3	exo. RIPA-	Tau	0.176122	0.177397	73.3112	74.2412	73.7762
	n3	exo. RIPA-	Tau-GFP	0.164109	0.165227	64.5553	65.3705	64.9629
	n3	exo. RIPA-	control	0.0659276	0.0808832	0	3.89387	1.94694
	n1	exo. RIPA+	Tau	0.258313	0.274204	133.219	144.802	139.01	1:2 dilution
	n1	exo. RIPA+	Tau-GFP	0.226332	0.245238	109.908	123.689	116.799
	n1	exo. RIPA+	control	0.0654648	0.0706536	0	0	0
	n2	exo. RIPA+	Tau	0.232516	0.242377	114.416	121.603	118.009
	n2	exo. RIPA+	Tau-GFP	0.248343	0.2599	125.952	134.375	130.164
	n2	exo. RIPA+	control	0.10085	0.0737242	18.4474	0	9.22368
	n3	exo. RIPA+	Tau	0.215386	0.220884	101.93	105.938	103.934
	n3	exo. RIPA+	Tau-GFP	0.297378	0.295362	161.693	160.223	160.958
	n3	exo. RIPA+	control	0.06665	0.080554	0	3.65388	1.82694
	n1	lysate	Tau	1.43573	1.72422	2.47853e+06	3.00421e+06	2.74137e+06	1:5000 dilution
	n1	lysate	Tau-GFP	1.88219	2.12705	3.29208e+06	3.73827e+06	3.51517e+06
	n1	lysate	control	0.0838931	0.0937858	15219.3	33245.7	24232.5
	n2	lysate	Tau	1.55442	1.70368	2.69481e+06	2.9668e+06	2.83081e+06
	n2	lysate	Tau-GFP	2.0551	2.24041	3.60716e+06	3.94482e+06	3.77599e+06
	n2	lysate	control	0.0858452	0.100209	18776.4	44950.6	31863.5
	n3	lysate	Tau	1.5113	1.62011	2.61624e+06	2.81452e+06	2.71538e+06
	n3	lysate	Tau-GFP	1.94263	2.07317	3.4022e+06	3.64009e+06	3.52114e+06
	n3	lysate	control	0.0985755	0.0935765	41973.5	32864.3	37418.9

## Sheet: LDH
Plate	Repeat	Well	Absorbance @ 490 (0.1s)	Average minus background	SEM (=STDEV(cells)/SQRT(COUNT(cells)))	Average	SEM (=STDEV(cells)/SQRT(COUNT(cells)))	Toxicity (exp value-low ctrl)/(high ctrl-low ctrl)	Average	SEM (=STDEV(cells)/SQRT(COUNT(cells)))	Ratio (recipient/non-treated)	Ratios (treat/nonT)	Ratio average	SEM Ratio	Ratio treated/ctrl treatment	Non-T	Ctrl	wt	BiFC	2A	Ctrl	BiFC	2A
1	1	EV ctrl	0.802536	0.720536	0.0564966	0.901287	0.0564966	0.311418	0.379753	0.0390948	1.24034	1.01714	1.24034	0.12769	0.820055
1	2	EV ctrl	0.903105	0.821105				0.381011				1.24444			1.00331
1	3	EV ctrl	0.998221	0.916221				0.446829				1.45942			1.17663
1	1	EV wt	0.838751	0.756751	0.135607	1.00282	0.135607	0.336479	0.356922	0.0204437	1.16577	1.09899	1.46982	0.306491	0.886047
1	2	EV wt	1.27188	1.18988				0.636201				2.07794			1.6753
1	3	EV wt	0.897838	0.815838				0.377366				1.23254			0.993715
1	1	EV BiFC	0.838078	0.756078	0.19785	0.954985	0.19785	0.336012	0.41691	0.136909	1.3617	1.09747	1.3617	0.264226	0.884819
1	2	EV BiFC	1.07189	0.989892				0.497808				1.62592			1.31088
1	3	EV BiFC	0.397043	0.315043				0.0308231				0.100673			0.0811661
1	1	EV 2A	0.447247	0.365247	0.242918	0.671271	0.242918	0.0655633	0.0526547	0.0129086	0.171979	0.214141	0.171979	0.0421616	0.172647
1	2	EV 2A	0.409938	0.327938				0.0397461				0.129817			0.104663
1	3	EV 2A	1.15663	1.07463				0.556445				1.81744			1.46528
1	1	Sup ctrl	1.17497	1.09297	0.0845537	1.15021	0.0845537	0.569135	0.552001	0.0585099	1.80293	1.85889	1.6532	0.167943	1.03104
1	2	Sup ctrl	0.992954	0.910954				0.443185				1.44751			0.802869
1	3	Sup ctrl	1.2827	1.2007				0.643685				2.10238			1.16609
1	1	Sup wt	1.22088	1.13888	0.105006	1.13249	0.105006	0.600907	0.539743	0.0726629	1.76289	1.96266	1.76289	0.237329	1.0886
1	2	Sup wt	0.923314	0.841314				0.394995				1.29012			0.715569
1	3	Sup wt	1.25328	1.17128				0.623327				2.03589			1.12921
1	1	Sup BiFC	0.706647	0.624647	0.171426	0.942446	0.171426	0.245065	0.336143	0.118624	1.0979	0.800421	1.0979	0.387447	0.443956
1	2	Sup BiFC	1.17824	1.09624				0.571403				1.8663			1.03515
1	3	Sup BiFC	0.629909	0.547909				0.191963				0.626982			0.347758
1	1	Sup 2A	0.375775	0.293775	0.133648	0.617062	0.133648	0.0161063	0.183073	0.0924822	0.597948	0.0526058	0.597948	0.302062	0.029178
1	2	Sup 2A	0.638104	0.556104				0.197634				0.645504			0.358031
1	3	Sup 2A	0.837308	0.755308				0.33548				1.09573			0.607752
1	1	Background cells	0.79454	0.71254	0.10117	0.794951	0.10117	0.305885	0.306169	0.0700084	1
1	2	Background cells	0.970388	0.888388				0.427569
1	3	Background cells	0.619924	0.537924				0.185054
1	1	High ctrl	1.84144	1.75944	0.0636011	1.71562	0.0636011
1	2	High ctrl	1.63653	1.55453
1	3	High ctrl	1.66888	1.58688
2	1	Background medium	0.083			0.082	0.00057735
2	2	Background medium	0.081
2	3	Background medium	0.082
2	1	Low ctrl	0.297			0.2705	0.0429819
2	2	Low ctrl	0.244
2	3	Low ctrl	0.391

## Sheet: ELISA mutants
		Finala ELISA-värden från replikat n:1, 3, 4				1 cell är här medel för 2 ELISA-brunnar					ABSOLUTE VALUES (pM)												RATIOS (%)
	exosom n:1	Non-T 1 exo -	Non-T 1 exo +	EV 1 exo -	EV 1 exo +	WT 5 exo -	WT 5 exo +	A30P 1 exo -	A30P 1 exo +	E46K 1 exo -	E46K 1 exo +	H50Q 1 exo -	H50Q 1 exo +	G51D 1 exo -	G51D 1 exo +	A53E 1 exo -	A53E 1 exo +	A53T 1 exo -	A53T 1 exo +		n:1	EV/sup	Non-T 1 exo -	Non-T 1 exo +	EV 1 exo -	EV 1 exo +	WT 5 exo -	WT 5 exo +	A30P 1 exo -	A30P 1 exo +	E46K 1 exo -	E46K 1 exo +	H50Q 1 exo -	H50Q 1 exo +	G51D 1 exo -	G51D 1 exo +	A53E 1 exo -	A53E 1 exo +	A53T 1 exo -	A53T 1 exo +
	pM	-0.0381679	-0.242857	0.175573	0.290476	3.5369	6.46905	3.2659	3.29524	0.903308	1.64524	1.8944	3.84524	1.10178	1.44286	1.9771	2.22143	1.27354	2.13095				0.000577174	0.00367247	0.000254334	0.000420783	0.00337106	0.00616573	0.00409683	0.00413363	0.00183623	0.00334442	0.00248578	0.0050456	0.00136826	0.00179183	0.00239064	0.00268608	0.00239089	0.00400058
																						%	0.0577174	0.367247	0.0254334	0.0420783	0.337106	0.616573	0.409683	0.413363	0.183623	0.334442	0.248578	0.50456	0.136826	0.179183	0.239064	0.268608	0.239089	0.400058
	sup1 n:1	Non-T 1 1:200		EV 1 1:200		WT 5 1:100		A30P 1 1:100		E46K 1 1:100		H50Q 1 1:100		G51D 1 1:100		A53E 1 1:100		A53T 1 1:100			n:1	EV/lysat	Non-T 1 exo -	Non-T 1 exo +	EV 1 exo -	EV 1 exo +	WT 5 exo -	WT 5 exo +	A30P 1 exo -	A30P 1 exo +	E46K 1 exo -	E46K 1 exo +	H50Q 1 exo -	H50Q 1 exo +	G51D 1 exo -	G51D 1 exo +	A53E 1 exo -	A53E 1 exo +	A53T 1 exo -	A53T 1 exo +
	pM	-66.129	-66.129	690.323	690.323	1049.19	1049.19	797.177	797.177	491.935	491.935	762.097	762.097	805.242	805.242	827.016	827.016	532.661	532.661				-1.73491e-05	-0.00011039	5.28422e-05	8.74249e-05	0.000150403	0.00027509	0.000165646	0.000167134	0.000182546	0.00033248	0.000187624	0.000380838	0.00011934	0.000156284	0.000132319	0.000148671	0.000203398	0.000340338
																						%	-0.00173491	-0.011039	0.00528422	0.00874249	0.0150403	0.027509	0.0165646	0.0167134	0.0182546	0.033248	0.0187624	0.0380838	0.011934	0.0156284	0.0132319	0.0148671	0.0203398	0.0340338
	lysat n:1	Non-T 1 1:2000		EV 1 1:2000		WT5 1:1000		A30P 1 1:2000		E46K 1 1:1000		H50Q 1 1:2000		G51D 1 1:2000		A53E 1 1:2000		A53T 1 1:1000			n:1	sup/lysat	Non-T 1 1:200	EV 1 1:200	WT 5 1:100	A30P 1 1:100	E46K 1 1:100	H50Q 1 1:100	G51D 1 1:100	A53E 1 1:100	A53T 1 1:100
	pM	2200	2200	3322.58	3322.58	23516.1	23516.1	19716.1	19716.1	4948.39	4948.39	10096.8	10096.8	9232.26	9232.26	14941.9	14941.9	6261.29	6261.29				-0.0300587	0.207767	0.0446159	0.0404328	0.0994133	0.0754792	0.0872205	0.0553487	0.0850721
																						%	-3.00587	20.7767	4.46159	4.04328	9.94133	7.54792	8.72205	5.53487	8.50721
	exosom n:3	EXO-	EXO+	EXO-	EXO+	EXO-	EXO+	EXO-	EXO+	EXO-	EXO+	EXO-	EXO+	EXO-	EXO+	EXO-	EXO+	EXO-	EXO+		n:3	EV/Sup	EXO-	EXO+	EXO-	EXO+	EXO-	EXO+	EXO-	EXO+	EXO-	EXO+	EXO-	EXO+	EXO-	EXO+	EXO-	EXO+	EXO-	EXO+
		Non-T 3 exo-	Non-T 3 exo +	EV 3	EV 3	WT 7	WT 7	A30P 3	A30P 3	E46K 3	E46K 3	H50Q 3	H50Q 3	G51D 3	G51D 3	A53E 3	A53E 3	A53T 3	A53T 3				Non-T 3 exo-	Non-T 3 exo +	EV 3	EV 3	WT 7	WT 7	A30P 3	A30P 3	E46K 3	E46K 3	H50Q 3	H50Q 3	G51D 3	G51D 3	A53E 3	A53E 3	A53T 3	A53T 3
		0.20625	0.107616	0.1125	0.0496689	3.26875	4.46026	0.94375	1.2202	2.34375	2.75828	2.80312	4.37748	0.717708	1.51821	1.80208	3.18874	2.86563	3.55795				0.00198865	0.00103763	0.0114628	0.00506086	0.00374281	0.00510712	0.00584226	0.00755361	0.00541418	0.00637176	0.00876267	0.0136842	0.000828463	0.0017525	0.0169846	0.0300539	0.0186587	0.0231666
																						%	0.198865	0.103763	1.14628	0.506086	0.374281	0.510712	0.584226	0.755361	0.541418	0.637176	0.876267	1.36842	0.0828463	0.17525	1.69846	3.00539	1.86587	2.31666
	Sup1 n:3	Non-T 3		EV 3		WT 7 1:100		A30P 3		E46K 3		H50Q 3		G51D 3		A53E 3		A53T 3			n:3	EV/Lysat	EXO-	EXO+	EXO-	EXO+	EXO-	EXO+	EXO-	EXO+	EXO-	EXO+	EXO-	EXO+	EXO-	EXO+	EXO-	EXO+	EXO-	EXO+
		103.714	103.714	9.81432	9.81432	873.342	873.342	161.538	161.538	432.891	432.891	319.894	319.894	866.313	866.313	106.101	106.101	153.581	153.581				Non-T 3 exo-	Non-T 3 exo +	EV 3	EV 3	WT 7	WT 7	A30P 3	A30P 3	E46K 3	E46K 3	H50Q 3	H50Q 3	G51D 3	G51D 3	A53E 3	A53E 3	A53T 3	A53T 3
																							4.52457e-05	2.3608e-05	2.0161e-05	8.90109e-06	9.39682e-05	0.000128221	6.61627e-05	8.55435e-05	0.000223398	0.00026291	0.000137947	0.000215424	4.61042e-05	9.7527e-05	0.000162864	0.000288184	0.000194665	0.000241696
																						%	0.00452457	0.0023608	0.0020161	0.000890109	0.00939682	0.0128221	0.00661627	0.00855435	0.0223398	0.026291	0.0137947	0.0215424	0.00461042	0.0097527	0.0162864	0.0288184	0.0194665	0.0241696
	lysate n:3	Non-T 3 1:2000		EV 3 1:2000		WT7 1:1000		A30P 3 1:2000		E46K 3 1:1000		H50Q 3 1:2000		G51D 3 1:2000		A53E 3 1:2000		A53T 3 1:1000
		4558.44	4558.44	5580.09	5580.09	34785.7	34785.7	14264.1	14264.1	10491.3	10491.3	20320.3	20320.3	15567.1	15567.1	11064.9	11064.9	14720.8	14720.8		n:3	Sup/lysat	Non-T 3	EV 3	WT 7 1:100	A30P 3	E46K 3	H50Q 3	G51D 3	A53E 3	A53T 3
																							0.022752	0.00175881	0.0251063	0.0113249	0.0412618	0.0157425	0.0556503	0.00958892	0.0104329
																						%	2.2752	0.175881	2.51063	1.13249	4.12618	1.57425	5.56503	0.958892	1.04329
	exosome n:4	EXO-	EXO+	EXO-	EXO+	EXO-	EXO+	EXO-	EXO+	EXO-	EXO+	EXO-	EXO+	EXO-	EXO+	EXO-	EXO+	EXO-	EXO+
		Non-T 4	Non-T 4	EV 4	EV 4	WT 8	WT 8	A30P 4	A30P 4	E46K 4	E46K 4	H50Q 4	H50Q 4	G51D 4	G51D 4	A53E 4	A53E 4	A53T 4	A53T 4		n:4	EV/Sup	EXO-	EXO+	EXO-	EXO+	EXO-	EXO+	EXO-	EXO+	EXO-	EXO+	EXO-	EXO+	EXO-	EXO+	EXO-	EXO+	EXO-	EXO+
		0.611247	0.494048	0.742054	0.482143	2.14059	2.85119	1.26284	1.49008	2.61491	2.96627	1.39976	3.17857	0.45599	1.26786	1.03545	1.43849	4.40465	4.71627				Non-T 4	Non-T 4	EV 4	EV 4	WT 8	WT 8	A30P 4	A30P 4	E46K 4	E46K 4	H50Q 4	H50Q 4	G51D 4	G51D 4	A53E 4	A53E 4	A53T 4	A53T 4
																							0.00648044	0.0052379	0.00494183	0.00321091	0.00282383	0.00376125	0.00255958	0.00302017	0.00638128	0.0072387	0.00328683	0.00746376	0.00154268	0.00428934	0.00293332	0.00407508	0.0176075	0.0188532
																						%	0.648044	0.52379	0.494183	0.321091	0.282383	0.376125	0.255958	0.302017	0.638128	0.72387	0.328683	0.746376	0.154268	0.428934	0.293332	0.407508	1.76075	1.88532
	Sup1 n:4	Non-T 4		EV 4		WT 8 1:100		A30P 4		E46K 4		H50Q 4		G51D 4		A53E 4		A53T 4
		94.3218	94.3218	150.158	150.158	758.044	758.044	493.375	493.375	409.779	409.779	425.868	425.868	295.584	295.584	352.997	352.997	250.158	250.158
																					n:4	EV/lysat	EXO-	EXO+	EXO-	EXO+	EXO-	EXO+	EXO-	EXO+	EXO-	EXO+	EXO-	EXO+	EXO-	EXO+	EXO-	EXO+	EXO-	EXO+
																							Non-T 4	Non-T 4	EV 4	EV 4	WT 8	WT 8	A30P 4	A30P 4	E46K 4	E46K 4	H50Q 4	H50Q 4	G51D 4	G51D 4	A53E 4	A53E 4	A53T 4	A53T 4
	lysate n:4	Non-T 4 1:2000		EV 4 1:2000		WT 8 1:1000		A30P 4 1:2000		E46K 4 1:1000		H50Q 4 1:2000		G51D 4 1:2000		A53E 4 1:2000		A53T 4 1:1000					0.000228476	0.000184668	0.000208533	0.000135493	5.50886e-05	7.33762e-05	7.115e-05	8.39533e-05	0.000231657	0.000262784	7.77829e-05	0.00017663	5.23008e-05	0.00014542	0.000114609	0.00015922	0.000556452	0.000595821
		2675.32	2675.32	3558.44	3558.44	38857.1	38857.1	17748.9	17748.9	11287.9	11287.9	17995.7	17995.7	8718.61	8718.61	9034.63	9034.63	7915.58	7915.58			%	0.0228476	0.0184668	0.0208533	0.0135493	0.00550886	0.00733762	0.007115	0.00839533	0.0231657	0.0262784	0.00777829	0.017663	0.00523008	0.014542	0.0114609	0.015922	0.0556452	0.0595821
																					n:4	Sup/lysat	Non-T 4	EV 4	WT 8 1:100	A30P 4	E46K 4	H50Q 4	G51D 4	A53E 4	A53T 4
																							0.0352562	0.0421976	0.0195085	0.0277975	0.0363026	0.023665	0.0339026	0.0390715	0.0316032
																						%	3.52562	4.21976	1.95085	2.77975	3.63026	2.3665	3.39026	3.90715	3.16032

## Sheet: ELISA mutants EV plates
		EV data
	n:1																	RIPA x1 std								ELISA inkuberingsbuffert std
		<>	1	2	3	4	5	6	7	8	9	10	11	12		Plate 1														std conc (pM)
		A	2.2837	2.2139	2.2651	0.0431	0.0828	0.0853	0.0472	0.0774	0.0944	3.2355	3.2295	3.1677			STD 1	STD 1	STD 1	Non-T 1 exo +	E46K 1 exo +	A53T 1 exo +	Non-T 1 exo -	E46K 1 exo -	A53T 1 exo -	STD 1	STD 1	STD 1	std1	125pM
		B	1.5994	1.4	1.4979	0.0543	0.0939	0.1118	0.0556	0.0994	0.1115	2.3419	2.2862	2.0064			STD 2	STD 2	STD 2	Non-T 1 exo +	E46K 1 exo +	A53T 1 exo +	Non-T 1 exo -	E46K 1 exo -	A53T 1 exo -	STD 2	STD 2	STD 2	std2	62.5
		C	0.7661	0.764	0.7647	0.0599	0.1402	0.0636	0.0613	0.1237	0.0548	1.318	1.3656	1.201			STD 3	STD 3	STD 3	EV 1 exo +	H50Q 1 exo +		EV 1 exo -	H50Q 1 exo -		STD 3	STD 3	STD 3	std3	31.25
		D	0.3926	0.3902	0.3733	0.0599	0.1289	0.0688	0.0583	0.131	0.0542	0.7075	0.6619	0.6434			STD 4	STD 4	STD 4	EV 1 exo +	H50Q 1 exo +		EV 1 exo -	H50Q 1 exo -		STD 4	STD 4	STD 4	std4	15.625
		E	0.2048	0.2234	0.212	0.174	0.0892	0.0647	0.2354	0.0905	0.0575	0.3722	0.3463	0.3355			STD 5	STD 5	STD 5	WT 5 exo +	G51D 1 exo +		WT 5 exo -	G51D 1 exo -		STD 5	STD 5	STD 5	std5	7.8
		F	0.1317	0.1367	0.128	0.2053	0.079	0.0788	0.1484	0.1019	0.0749	0.2145	0.2059	0.2065			STD 6	STD 6	STD 6	WT 5 exo +	G51D 1 exo +		WT 5 exo -	G51D 1 exo -		STD 6	STD 6	STD 6	std6	3.9
		G	0.0943	0.0931	0.0931	0.1253	0.0888	0.076	0.1493	0.1118	0.0745	0.1377	0.1272	0.1025			STD 7	STD 7	STD 7	A30P 1 exo +	A53E 1 exo +		A30P 1 exo -	A53E 1 exo -		STD 7	STD 7	STD 7	std7	1.95
		H	0.0548	0.0601	0.0642	0.1207	0.1121	0.1248	0.2132	0.1494	0.0889	0.0581	0.0618	0.063			BLANK	BLANK	BLANK	A30P 1 exo +	A53E 1 exo +		A30P 1 exo -	A53E 1 exo -		BLANK	BLANK	BLANK	blank
	n:3																		RIPA x1 std								ELISA inkuberingsbuffert std
		<>	1	2	3	4	5	6	7	8	9	10	11	12			Plate 2	1	2	3	4	5	6	7	8	9	10	11	12	std conc (pM)
		A	3.1069	3.2152	3.5708	0.0533	0.1183	0.1585	0.0642	0.1785	0.1954	3.7264	3.5803	3.7063			A	STD 1	STD 1	STD 1	Non-T 3 exo +	E46K 3 exo +	A53T 3 exo +	Non-T 3 exo -	E46K 3 exo -	A53T 3 exo -	STD 1	STD 1	STD 1	125pM
		B	1.9406	1.8623	2.0199	0.0618	0.1569	0.165	0.0928	0.1837	0.2169	3.0144	3.0448	2.9664			B	STD 2	STD 2	STD 2	Non-T 3 exo +	E46K 3 exo +	A53T 3 exo +	Non-T 3 exo -	E46K 3 exo -	A53T 3 exo -	STD 2	STD 2	STD 2	62.5
		C	0.9268	0.9621	1.091	0.0532	0.1935	0.1024	0.0964	0.241	0.0945	1.8045	1.7254	1.5427			C	STD 3	STD 3	STD 3	EV 3 exo +	H50Q 3 exo +		EV 3 exo -	H50Q 3 exo -		STD 3	STD 3	STD 3	31.25
		D	0.5165	0.5152	0.5637	0.0584	0.1795	0.1144	0.0516	0.1653	0.0973	0.8749	0.8765	0.7664			D	STD 4	STD 4	STD 4	EV 3 exo +	H50Q 3 exo +		EV 3 exo -	H50Q 3 exo -		STD 4	STD 4	STD 4	15.625
		E	0.2885	0.2721	0.3032	0.1972	0.1001	0.109	0.2195	0.1111	0.0901	0.4193	0.4288	0.3815			E	STD 5	STD 5	STD 5	WT 7 exo +	G51D 3 exo +		WT 7 exo -	G51D 3 exo -		STD 5	STD 5	STD 5	7.8
		F	0.1631	0.1727	0.1749	0.1808	0.1002	0.156	0.2315	0.095	0.0893	0.2344	0.2462	0.2321			F	STD 6	STD 6	STD 6	WT 7 exo +	G51D 3 exo +		WT 7 exo -	G51D 3 exo -		STD 6	STD 6	STD 6	3.9
		G	0.1096	0.1122	0.1318	0.0929	0.1594	0.0962	0.1212	0.1585	0.0981	0.1619	0.1472	0.1343			G	STD 7	STD 7	STD 7	A30P 3 exo +	A53E 3 exo +		A30P 3 exo -	A53E 3 exo -		STD 7	STD 7	STD 7	1.95
		H	0.0497	0.0488	0.0521	0.0894	0.1418	0.0748	0.1066	0.1517	0.065	0.0515	0.0531	0.0522			H	BLANK	BLANK	BLANK	A30P 3 exo +	A53E 3 exo +		A30P 3 exo -	A53E 3 exo -		BLANK	BLANK	BLANK
	n:4																		RIPA x1 std								ELISA inkuberingsbuffert std
			plate 3 difference data
		<>	1	2	3	4	5	6	7	8	9	10	11	12			Plate 3	1	2	3	4	5	6	7	8	9	10	11	12	std conc (pM)
		A	2.7624	2.8587	3.1669	0.0724	0.1344	0.1701	0.0798	0.1564	0.2599	3.7167	3.6162	3.6405			A	STD 1	STD 1	STD 1	Non-T 4 exo +	E46K 4 exo +	A53T 4 exo +	Non-T 4 exo -	E46K 4 exo -	A53T 4 exo -	STD 1	STD 1	STD 1	125pM
		B	1.7329	1.8053	1.7468	0.0697	0.1323	0.1848	0.0872	0.1745	0.2174	2.7479	2.8549	2.8483			B	STD 2	STD 2	STD 2	Non-T 4 exo +	E46K 4 exo +	A53T 4 exo +	Non-T 4 exo -	E46K 4 exo -	A53T 4 exo -	STD 2	STD 2	STD 2	62.5
		C	0.7893	0.8829	0.9711	0.0763	0.1521	0.114	0.1031	0.1169	0.1021	1.727	1.494	1.4938			C	STD 3	STD 3	STD 3	EV 4 exo +	H50Q 4 exo +		EV 4 exo -	H50Q 4 exo -		STD 3	STD 3	STD 3	31.25
		D	0.4214	0.4442	0.4921	0.0652	0.1253	0.1075	0.0746	0.1146	0.092	0.7004	0.7059	0.687			D	STD 4	STD 4	STD 4	EV 4 exo +	H50Q 4 exo +		EV 4 exo -	H50Q 4 exo -		STD 4	STD 4	STD 4	15.625
		E	0.2242	0.2525	0.2857	0.1264	0.1007	0.0941	0.1592	0.0784	0.1021	0.3705	0.3863	0.3924			E	STD 5	STD 5	STD 5	WT 8 exo +	G51D 4 exo +		WT 8 exo -	G51D 4 exo -		STD 5	STD 5	STD 5	7.8
		F	0.1532	0.1635	0.1695	0.1345	0.0804	0.0824	0.1329	0.0759	0.0816	0.2048	0.1871	0.215			F	STD 6	STD 6	STD 6	WT 8 exo +	G51D 4 exo +		WT 8 exo -	G51D 4 exo -		STD 6	STD 6	STD 6	3.9
		G	0.092	0.1008	0.1186	0.0852	0.0891	0.0776	0.1068	0.1038	0.0834	0.1475	0.1366	0.1368			G	STD 7	STD 7	STD 7	A30P 4 exo +	A53E 4 exo +		A30P 4 exo -	A53E 4 exo -		STD 7	STD 7	STD 7	1.95
		H	0.06	0.0577	0.0591	0.1071	0.1006	0.0771	0.1135	0.0979	0.0837	0.0647	0.0636	0.0681			H	BLANK	BLANK	BLANK	A30P 4 exo +	A53E 4 exo +		A30P 4 exo -	A53E 4 exo -		BLANK	BLANK	BLANK

## Sheet: ELISA mutants FFP plates
		FFP 1 data
	n:1																		RIPA x1 std			LYSATE			Sup1			ELISA incubation buffer std
		<>	1	2	3	4	5	6	7	8	9	10	11	12				Plate 1	1	2	3	4	5	6	7	8	9	10	11	12
		A	0.9936	1.0862	1.273	0.0862	0.1453	0.1635	0.1023	0.069	0.0976	1.8984	2.0151	0.742				A	STD 1	STD 1	STD 1	Non-T 1 1:2000	E46K 1 1:1000	A53T 1 1:1000	Non-T 1 1:200	E46K 1 1:200	A53T 1 1:200	STD 1	STD 1	STD 1	std1	125pM
		B	0.7058	0.7121	0.7246	0.0837	0.1439	0.1664	0.0851	0.077	0.1287	1.1316	1.1864	0.3017				B	STD 2	STD 2	STD 2	Non-T 1 1:2000	E46K 1 1:1000	A53T 1 1:1000	Non-T 1 1:200	E46K 1 1:200	A53T 1 1:200	STD 2	STD 2	STD 2	std2	62.5
		C	0.3838	0.4369	0.4394	0.0829	0.1376	0.0935	0.0787	0.0842	0.0765	0.6561	0.5812	0.4329				C	STD 3	STD 3	STD 3	EV 1 1:2000	H50Q 1 1:2000		EV 1 1:200	H50Q 1 1:200		STD 3	STD 3	STD 3	std3	31.25
		D	0.2344	0.2769	0.2616	0.1044	0.1547	0.0949	0.1094	0.0962	0.1556	0.3846	0.3611	0.1605				D	STD 4	STD 4	STD 4	EV 1 1:2000	H50Q 1 1:2000		EV 1 1:200	H50Q 1 1:200		STD 4	STD 4	STD 4	std4	15.625
		E	0.1521	0.1648	0.1766	0.4	0.131	0.0913	0.1613	0.0718	0.1845	0.2079	0.1963	0.1506				E	STD 5	STD 5	STD 5	WT5 1:1000	G51D 1 1:2000		WT 5 1:100	G51D 1 1:200		STD 5	STD 5	STD 5	std5	7.8
		F	0.1218	0.1139	0.1224	0.4648	0.1479	0.0839	0.1276	0.0795	0.0909	0.1422	0.1367	0.1254				F	STD 6	STD 6	STD 6	WT 5 1:1000	G51D 1 1:2000		WT 5 1:100	G51D 1 1:200		STD 6	STD 6	STD 6	std6	3.9
		G	0.0933	0.0887	0.1015	0.2041	0.1814	0.0998	0.0925	0.1291	0.1023	0.1111	0.0949	0.0896				G	STD 7	STD 7	STD 7	A30P 1 1:2000	A53E 1 1:2000		A30P 1 1:200	A53E 1 1:200		STD 7	STD 7	STD 7	std7	1.95
		H	0.0703	0.0791	0.0816	0.2373	0.186	0.1161	0.1219	0.0839	0.0925	0.0755	0.072	0.0592				H	BLANK	BLANK	BLANK	A30P 1 1:2000	A53E 1 1:2000		A30P 1 1:200	A53E 1 1:200		BLANK	BLANK	BLANK	blank
	n:3																			RIPA x1 std								ELISA inkuberingsbuffert std
			difference data plate 1
		<>	1	2	3	4	5	6	7	8	9	10	11	12				Plate 1	1	2	3	4	5	6	7	8	9	10	11	12
		A	3.2141	3.2612	3.0212	0.0709	0.1358	0.1078	0.0775	0.1467	0.0978	3.5689	3.34	3.4425				A	STD 1	STD 1	STD 1	Non-T 2 1:200	E46K 2 1:200	A53T 2 1:200	Non-T 3 1:200	E46K 3 1:200	A53T 3 1:200	STD 1	STD 1	STD 1	std1	125pM
		B	2.1342	1.9723	1.9229	0.087	0.1355	0.1216	0.0974	0.1523	0.0959	2.3916	2.0076	2.136				B	STD 2	STD 2	STD 2	Non-T 2 1:200	E46K 2 1:200	A53T 2 1:200	Non-T 3 1:200	E46K 3 1:200	A53T 3 1:200	STD 2	STD 2	STD 2	std2	62.5
		C	1.0828	1.0719	0.9377	0.0812	0.1439	2.5773	0.0742	0.0954	1.9963	1.342	1.1282	1.2834				C	STD 3	STD 3	STD 3	EV 2 1:200	H50Q 2 1:200	WT 6 1:10	EV 3 1:200	H50Q 3 1:200	WT7 1:10	STD 3	STD 3	STD 3	std3	31.25
		D	0.5427	0.5578	0.528	0.079	0.1188	2.8868	0.0653	0.161	2.0001	0.7123	0.5616	0.6324				D	STD 4	STD 4	STD 4	EV 2 1:200	H50Q 2 1:200	WT 6 1:10	EV 3 1:200	H50Q 3 1:200	WT 7 1:10	STD 4	STD 4	STD 4	std4	15.625
		E	0.3643	0.3245	0.3144	0.3425	0.119	0.1634	0.535	0.1964	0.1101	0.4134	0.3496	0.3556				E	STD 5	STD 5	STD 5	WT 6 1:100	G51D 2 1:200		WT 7 1:100	G51D 3 1:200		STD 5	STD 5	STD 5	std5	7.8
		F	0.1921	0.1986	0.1747	0.2718	0.0841	0.113	0.2593	0.266	0.1554	0.2993	0.1786	0.1946				F	STD 6	STD 6	STD 6	WT 6 1:100	G51D 2 1:200		WT 7 11200	G51D 3 1:200		STD 6	STD 6	STD 6	std6	3.9
		G	0.1421	0.1464	0.1995	0.2243	0.1166	0.1282	0.1102	0.0927	0.1565	0.1619	0.1278	0.1286				G	STD 7	STD 7	STD 7	A30P 2 1:200	A53E 2 1:200		A30P 3 1:200	A53E 3 1:200		STD 7	STD 7	STD 7	std7	1.95
		H	0.0739	0.0757	0.0939	0.1111	0.0934	0.1149	0.0865	0.0831	0.1249	0.07	0.0589	0.0615				H	BLANK	BLANK	BLANK	A30P 2 1:200	A53E 2 1:200		A30P 3 1:200	A53E 3 1:200		BLANK	BLANK	BLANK	blank
	n:4
			difference data
		<>	1	2	3	4	5	6	7	8	9	10	11	12		Plate 2	1	2	3	4	5	6	7	8	9	10	11	12
		A	2.1976	2.0396	2.2395	0.0582	0.1119	0.0834	0.0901	0.1253	0.0982	3.2759	3.0898	3.1868		A	STD 1	STD 1	STD 1	Non-T 4 1:200	E46K 4 1:200	A53T 4 1:200				STD 1	STD 1	STD 1
		B	1.3259	1.4101	1.3381	0.0663	0.1126	0.0905	0.0919	0.1075	0.1125	2.1826	1.8965	1.9716		B	STD 2	STD 2	STD 2	Non-T 4 1:200	E46K 4 1:200	A53T 4 1:200				STD 2	STD 2	STD 2
		C	0.6847	0.7934	0.7837	0.0765	0.1158	2.6541	0.0918	0.1209	0.1213	1.1424	1.0324	1.0457		C	STD 3	STD 3	STD 3	EV 4 1:200	H50Q 4 1:200	WT 8 1:10				STD 3	STD 3	STD 3
		D	0.4273	0.4434	0.5122	0.0657	0.1138	2.5233	0.0929	0.1196	0.0875	0.6093	0.4949	0.4924		D	STD 4	STD 4	STD 4	EV 4 1:200	H50Q 4 1:200	WT 8 1:10				STD 4	STD 4	STD 4
		E	0.3032	0.2804	0.2981	0.3081	0.0995	0.1215	0.1342	0.0884	0.1052	0.3201	0.2876	0.2725		E	STD 5	STD 5	STD 5	WT 8 1:100	G51D 4 1:200					STD 5	STD 5	STD 5
		F	0.2108	0.178	0.1737	0.2671	0.0888	0.1356	0.1359	0.0853	0.1767	0.1472	0.1532	0.1467		F	STD 6	STD 6	STD 6	WT 8 1:100	G51D 4 1:200					STD 6	STD 6	STD 6
		G	0.1632	0.1642	0.1592	0.1324	0.113	0.1439	0.1449	0.0878	0.121	0.1064	0.1115	0.1043		G	STD 7	STD 7	STD 7	A30P 4 1:200	A53E 4 1:200					STD 7	STD 7	STD 7
		H	0.1137	0.1135	0.124	0.1186	0.0935	0.143	0.1112	0.115	0.0783	0.0608	0.0641	0.0589		H	BLANK	BLANK	BLANK	A30P 4 1:200	A53E 4 1:200					BLANK	BLANK	BLANK

## Sheet: ELISA mutants IC plates
		IC data
	n:1																			RIPA x1 std			LYSATE			Sup1			ELISA incubation buffer std
			<>	1	2	3	4	5	6	7	8	9	10	11	12				Plate 1	1	2	3	4	5	6	7	8	9	10	11	12
			A	0.9936	1.0862	1.273	0.0862	0.1453	0.1635	0.1023	0.069	0.0976	1.8984	2.0151	0.742				A	STD 1	STD 1	STD 1	Non-T 1 1:2000	E46K 1 1:1000	A53T 1 1:1000	Non-T 1 1:200	E46K 1 1:200	A53T 1 1:200	STD 1	STD 1	STD 1	std1	125pM
			B	0.7058	0.7121	0.7246	0.0837	0.1439	0.1664	0.0851	0.077	0.1287	1.1316	1.1864	0.3017				B	STD 2	STD 2	STD 2	Non-T 1 1:2000	E46K 1 1:1000	A53T 1 1:1000	Non-T 1 1:200	E46K 1 1:200	A53T 1 1:200	STD 2	STD 2	STD 2	std2	62.5
			C	0.3838	0.4369	0.4394	0.0829	0.1376	0.0935	0.0787	0.0842	0.0765	0.6561	0.5812	0.4329				C	STD 3	STD 3	STD 3	EV 1 1:2000	H50Q 1 1:2000		EV 1 1:200	H50Q 1 1:200		STD 3	STD 3	STD 3	std3	31.25
			D	0.2344	0.2769	0.2616	0.1044	0.1547	0.0949	0.1094	0.0962	0.1556	0.3846	0.3611	0.1605				D	STD 4	STD 4	STD 4	EV 1 1:2000	H50Q 1 1:2000		EV 1 1:200	H50Q 1 1:200		STD 4	STD 4	STD 4	std4	15.625
			E	0.1521	0.1648	0.1766	0.4	0.131	0.0913	0.1613	0.0718	0.1845	0.2079	0.1963	0.1506				E	STD 5	STD 5	STD 5	WT5 1:1000	G51D 1 1:2000		WT 5 1:100	G51D 1 1:200		STD 5	STD 5	STD 5	std5	7.8
			F	0.1218	0.1139	0.1224	0.4648	0.1479	0.0839	0.1276	0.0795	0.0909	0.1422	0.1367	0.1254				F	STD 6	STD 6	STD 6	WT 5 1:1000	G51D 1 1:2000		WT 5 1:100	G51D 1 1:200		STD 6	STD 6	STD 6	std6	3.9
			G	0.0933	0.0887	0.1015	0.2041	0.1814	0.0998	0.0925	0.1291	0.1023	0.1111	0.0949	0.0896				G	STD 7	STD 7	STD 7	A30P 1 1:2000	A53E 1 1:2000		A30P 1 1:200	A53E 1 1:200		STD 7	STD 7	STD 7	std7	1.95
			H	0.0703	0.0791	0.0816	0.2373	0.186	0.1161	0.1219	0.0839	0.0925	0.0755	0.072	0.0592				H	BLANK	BLANK	BLANK	A30P 1 1:2000	A53E 1 1:2000		A30P 1 1:200	A53E 1 1:200		BLANK	BLANK	BLANK	blank
	n:3, 4																			RIPA x1 std								ELISA inkuberingsbuffert std
			<>	1	2	3	4	5	6	7	8	9	10	11	12			Plate 1	1	2	3	4	5	6	7	8	9	10	11	12
			A	2.5767	2.9216	2.9186	0.1076	0.2881	0.3553	0.0918	0.297	0.2096	1.8226	1.361	1.7926			A	STD 1	STD 1	STD 1	Non-T 3 1:2000	E46K 3 1:1000	A53T 3 1:1000	Non-T 4 1:2000	E46K 4 1:1000	A53T 4 1:1000	STD 1	STD 1	STD 1	std1	125pM
			B	1.9714	2.0045	1.8954	0.1397	0.3386	0.4668	0.112	0.3665	0.2981	1.3497	0.9472	1.2197			B	STD 2	STD 2	STD 2	Non-T 3 1:2000	E46K 3 1:1000	A53T 3 1:1000	Non-T 4 1:2000	E46K 4 1:1000	A53T 4 1:1000	STD 2	STD 2	STD 2	std2	62.5
			C	1.1811	1.1786	1.1111	0.1565	0.3122	0.1134	0.1256	0.2851	0.104	0.8434	0.6302	0.8108			C	STD 3	STD 3	STD 3	EV 3 1:2000	H50Q 3 1:2000		EV 4 1:2000	H50Q 4 1:2000		STD 3	STD 3	STD 3	std3	31.25
			D	0.7333	0.7085	0.6968	0.1144	0.2992	0.107	0.0986	0.2726	0.0989	0.5978	0.401	0.4395			D	STD 4	STD 4	STD 4	EV 3 1:2000	H50Q 3 1:2000		EV 4 1:2000	H50Q 4 1:2000		STD 4	STD 4	STD 4	std4	15.625
			E	0.4847	0.4579	0.4407	0.9411	0.2689	0.1563	1.007	0.1838	0.0917	0.3393	0.2416	0.2649			E	STD 5	STD 5	STD 5	WT7 1:1000	G51D 3 1:2000		WT 8 1:1000	G51D 4 1:2000		STD 5	STD 5	STD 5	std5	7.8
			F	0.3401	0.2833	0.2873	0.808	0.2327	0.0879	0.9302	0.1596	0.094	0.1941	0.1248	0.1553			F	STD 6	STD 6	STD 6	WT 7 1:1000	G51D 3 1:2000		WT 8 1:1000	G51D 4 1:2000		STD 6	STD 6	STD 6	std6	3.9
			G	0.2469	0.221	0.2068	0.2732	0.2169	0.0707	0.3171	0.1992	0.0611	0.1088	0.0784	0.0985			G	STD 7	STD 7	STD 7	A30P 3 1:2000	A53E 3 1:2000		A30P 4 1:2000	A53E 4 1:2000		STD 7	STD 7	STD 7	std7	1.95
			H	0.1739	0.1175	0.1216	0.1983	0.1807	0.0591	0.2349	0.1515	0.0507	0.0478	0.0418	0.0471			H	BLANK	BLANK	BLANK	A30P 3 1:2000	A53E 3 1:2000		A30P 4 1:2000	A53E 4 1:2000		BLANK	BLANK	BLANK	blank

## Sheet: EV n1-n4
								Mean per n				Mean per treatment
Slice	Count	Total Area	Average Size	%Area	Mean	Mode	IntDen	Mean count	Mean total area	STDEV count	STDEV total area	Mean count	Mean total area
BLANK
Snap-674-Image Export-01_Alexa Fluor 488_1.tif	0	0	NaN	0	NaN	NaN	NaN	9.57143	32.6835	6.24457	27.6185
Snap-675-Image Export-02_Alexa Fluor 488_1.tif	2	4.225	2.113	0.0002384	255	255	538.688
Snap-676-Image Export-03_Alexa Fluor 488_1.tif	1	46.897	46.897	0.003	255	255	11958.9
Snap-677-Image Export-04_Alexa Fluor 488_1.tif	15	34.645	2.31	0.002	255	255	588.965
Snap-678-Image Export-05_Alexa Fluor 488_1.tif	6	18.59	3.098	0.001	255	255	790.075
Snap-679-Image Export-06_Alexa Fluor 488_1.tif	11	27.04	2.458	0.002	255	255	626.836
Snap-680-Image Export-07_Alexa Fluor 488_1.tif	9	18.168	2.019	0.001	255	255	514.746
Snap-681-Image Export-08_Alexa Fluor 488_1.tif	24	43.94	1.831	0.002	255	255	466.863
Snap-682-Image Export-09_Alexa Fluor 488_1.tif	10	20.28	2.028	0.001	255	255	517.14
Snap-683-Image Export-10_Alexa Fluor 488_1.tif	10	31.265	3.126	0.002	255	255	797.257
Snap-684-Image Export-11_Alexa Fluor 488_1.tif	6	83.233	13.872	0.005	255	255	3537.38
Snap-685-Image Export-12_Alexa Fluor 488_1.tif	9	132.243	14.694	0.007	255	255	3746.87
Snap-686-Image Export-13_Alexa Fluor 488_1.tif	2	9.295	4.648	0.0005245	255	255	1185.11
Snap-687-Image Export-14_Alexa Fluor 488_1.tif	19	53.658	2.824	0.003	255	255	720.14
Snap-688-Image Export-15_Alexa Fluor 488_1.tif	16	43.518	2.72	0.002	255	255	693.56
Snap-689-Image Export-16_Alexa Fluor 488_1.tif	18	27.04	1.502	0.002	255	255	383.067
Snap-690-Image Export-17_Alexa Fluor 488_1.tif	1	3.38	3.38	0.0001907	255	255	861.9
Snap-691-Image Export-18_Alexa Fluor 488_1.tif	6	29.153	4.859	0.002	255	255	1238.98
Snap-692-Image Export-19_Alexa Fluor 488_1.tif	16	41.405	2.588	0.002	255	255	659.892
Snap-693-Image Export-20_Alexa Fluor 488_1.tif	7	12.675	1.811	0.0007153	255	255	461.732
Snap-694-Image Export-21_Alexa Fluor 488_1.tif	6	9.718	1.62	0.0005484	255	255	412.994
Snap-695-Image Export-22_Alexa Fluor 488_1.tif	15	29.153	1.944	0.002	255	255	495.593
Snap-696-Image Export-23_Alexa Fluor 488_1.tif	11	16.9	1.536	0.0009537	255	255	391.773
Snap-697-Image Export-24_Alexa Fluor 488_1.tif	4	10.985	2.746	0.0006199	255	255	700.294
Snap-698-Image Export-25_Alexa Fluor 488_1.tif	19	71.825	3.78	0.004	255	255	963.967
Snap-699-Image Export-26_Alexa Fluor 488_1.tif	9	34.645	3.849	0.002	255	255	981.608
Snap-699-Image Export-26_Alexa Fluor 488_1.tif	9	34.645	3.849	0.002	255	255	981.608
Snap-700-Image Export-27_Alexa Fluor 488_1.tif	7	26.618	3.803	0.002	255	255	969.638
Snap-701-Image Export-01_Alexa Fluor 488_1.tif	16	36.758	2.297	0.002	255	255	585.823	13.92	53.235	7.65354	52.0318
Snap-702-Image Export-02_Alexa Fluor 488_1.tif	10	44.785	4.479	0.003	255	255	1142.02
Snap-703-Image Export-03_Alexa Fluor 488_1.tif	5	10.562	2.112	0.000596	255	255	538.687
Snap-704-Image Export-04_Alexa Fluor 488_1.tif	17	54.08	3.181	0.003	255	255	811.2
Snap-705-Image Export-05_Alexa Fluor 488_1.tif	0	0	NaN	0	NaN	NaN	NaN
Snap-706-Image Export-06_Alexa Fluor 488_1.tif	14	30.42	2.173	0.002	255	255	554.079
Snap-707-Image Export-07_Alexa Fluor 488_1.tif	21	55.77	2.656	0.003	255	255	677.207
Snap-708-Image Export-08_Alexa Fluor 488_1.tif	19	43.94	2.313	0.002	255	255	589.721
Snap-709-Image Export-09_Alexa Fluor 488_1.tif	9	44.362	4.929	0.003	255	255	1256.94
Snap-710-Image Export-10_Alexa Fluor 488_1.tif	6	13.098	2.183	0.0007391	255	255	556.644
Snap-711-Image Export-11_Alexa Fluor 488_1.tif	26	78.585	3.023	0.004	255	255	770.738
Snap-712-Image Export-12_Alexa Fluor 488_1.tif	3	5.493	1.831	0.0003099	255	255	466.862
Snap-713-Image Export-13_Alexa Fluor 488_1.tif	12	260.682	21.724	0.015	255	255	5539.5
Snap-714-Image Export-14_Alexa Fluor 488_1.tif	12	49.433	4.119	0.003	255	255	1050.44
Snap-715-Image Export-15_Alexa Fluor 488_1.tif	11	24.928	2.266	0.001	255	255	577.865
Snap-716-Image Export-16_Alexa Fluor 488_1.tif	14	59.15	4.225	0.003	255	255	1077.38
Snap-717-Image Export-17_Alexa Fluor 488_1.tif	19	36.758	1.935	0.002	255	255	493.324
Snap-718-Image Export-18_Alexa Fluor 488_1.tif	7	51.967	7.424	0.003	255	255	1893.1
Snap-719-Image Export-19_Alexa Fluor 488_1.tif	16	43.517	2.72	0.002	255	255	693.56
Snap-720-Image Export-20_Alexa Fluor 488_1.tif	24	58.728	2.447	0.003	255	255	623.98
Snap-721-Image Export-21_Alexa Fluor 488_1.tif	13	35.067	2.697	0.002	255	255	687.862
Snap-722-Image Export-22_Alexa Fluor 488_1.tif	34	142.383	4.188	0.008	255	255	1067.87
Snap-723-Image Export-23_Alexa Fluor 488_1.tif	12	81.12	6.76	0.005	255	255	1723.8
Snap-724-Image Export-24_Alexa Fluor 488_1.tif	8	15.632	1.954	0.0008821	255	255	498.286
Snap-725-Image Export-25_Alexa Fluor 488_1.tif	20	53.658	2.683	0.003	255	255	684.133
Snap-726-Image Export-01_Alexa Fluor 488_1.tif	33	81.543	2.471	0.005	255	255	630.101	15.44	69.3071	15.3462	103.885
Snap-727-Image Export-02_Alexa Fluor 488_1.tif	31	210.828	6.801	0.012	255	255	1734.23
Snap-728-Image Export-03_Alexa Fluor 488_1.tif	47	173.648	3.695	0.01	255	255	942.13
Snap-729-Image Export-04_Alexa Fluor 488_1.tif	45	349.408	7.765	0.02	255	255	1979.98
Snap-730-Image Export-05_Alexa Fluor 488_1.tif	59	384.052	6.509	0.022	255	255	1659.89
Snap-731-Image Export-06_Alexa Fluor 488_1.tif	2	7.605	3.803	0.0004292	255	255	969.637
Snap-732-Image Export-07_Alexa Fluor 488_1.tif	3	7.183	2.394	0.0004053	255	255	610.513
Snap-733-Image Export-08_Alexa Fluor 488_1.tif	5	5.493	1.099	0.0003099	255	255	280.117
Snap-734-Image Export-09_Alexa Fluor 488_1.tif	2	1.69	0.845	9.537e-05	255	255	215.475
Snap-735-Image Export-10_Alexa Fluor 488_1.tif	7	15.633	2.233	0.0008821	255	255	569.47
Snap-736-Image Export-11_Alexa Fluor 488_1.tif	17	41.828	2.46	0.002	255	255	627.413
Snap-737-Image Export-12_Alexa Fluor 488_1.tif	10	16.9	1.69	0.0009537	255	255	430.95
Snap-738-Image Export-13_Alexa Fluor 488_1.tif	10	23.238	2.324	0.001	255	255	592.556
Snap-739-Image Export-14_Alexa Fluor 488_1.tif	9	22.815	2.535	0.001	255	255	646.425
Snap-740-Image Export-15_Alexa Fluor 488_1.tif	15	38.448	2.563	0.002	255	255	653.607
Snap-741-Image Export-16_Alexa Fluor 488_1.tif	11	28.73	2.612	0.002	255	255	666.014
Snap-742-Image Export-17_Alexa Fluor 488_1.tif	11	38.025	3.457	0.002	255	255	881.489
Snap-743-Image Export-18_Alexa Fluor 488_1.tif	9	32.11	3.568	0.002	255	255	909.783
Snap-744-Image Export-19_Alexa Fluor 488_1.tif	9	128.44	14.271	0.007	255	255	3639.13
Snap-745-Image Export-20_Alexa Fluor 488_1.tif	3	9.295	3.098	0.0005245	255	255	790.075
Snap-746-Image Export-21_Alexa Fluor 488_1.tif	11	23.66	2.151	0.001	255	255	548.482
Snap-747-Image Export-22_Alexa Fluor 488_1.tif	15	29.997	2	0.002	255	255	509.958
Snap-748-Image Export-23_Alexa Fluor 488_1.tif	12	41.828	3.486	0.002	255	255	888.834
Snap-749-Image Export-24_Alexa Fluor 488_1.tif	3	8.872	2.957	0.0005007	255	255	754.162
Snap-750-Image Export-25_Alexa Fluor 488_1.tif	7	11.408	1.63	0.0006437	255	255	415.559
Snap-751-Image Export-01_Alexa Fluor 488_1.tif	7	19.013	2.716	0.001	255	255	692.598	7.07692	27.1864	4.68122	38.8163
Snap-752-Image Export-02.tif	4	7.605	1.901	0.0004292	255	255	484.819
Snap-753-Image Export-03.tif	3	3.38	1.127	0.0001907	255	255	287.3
Snap-754-Image Export-04.tif	7	65.487	9.355	0.004	255	255	2385.62
Snap-755-Image Export-05.tif	8	11.408	1.426	0.0006437	255	255	363.614
Snap-756-Image Export-06.tif	1	0.423	0.423	2.384e-05	255	255	107.738
Snap-757-Image Export-07.tif	4	3.38	0.845	0.0001907	255	255	215.475
Snap-758-Image Export-08.tif	10	15.21	1.521	0.0008583	255	255	387.855
Snap-759-Image Export-09.tif	11	35.068	3.188	0.002	255	255	812.928
Snap-760-Image Export-10.tif	17	52.39	3.082	0.003	255	255	785.85
Snap-761-Image Export-11.tif	12	24.505	2.042	0.001	255	255	520.731
Snap-762-Image Export-12.tif	5	195.195	39.039	0.011	255	255	9954.94
Snap-763-Image Export-13.tif	6	30.842	5.14	0.002	255	255	1310.81
Snap-764-Image Export-14.tif	4	4.225	1.056	0.0002384	255	255	269.344
Snap-765-Image Export-15.tif	4	8.45	2.113	0.0004768	255	255	538.688
Snap-766-Image Export-16.tif	9	13.52	1.502	0.0007629	255	255	383.067
Snap-767-Image Export-17.tif	9	16.478	1.831	0.0009298	255	255	466.862
Snap-768-Image Export-18.tif	0	0	NaN	0	NaN	NaN	NaN
Snap-769-Image Export-19.tif	6	22.815	3.802	0.001	255	255	969.637
Snap-770-Image Export-20.tif	6	18.168	3.028	0.001	255	255	772.119
Snap-771-Image Export-21.tif	16	52.813	3.301	0.003	255	255	841.699
Snap-771-Image Export-21.tif	16	52.813	3.301	0.003	255	255	841.699
Snap-772-Image Export-22.tif	11	28.73	2.612	0.002	255	255	666.014
Snap-773-Image Export-23.tif	4	17.745	4.436	0.001	255	255	1131.24
Snap-774-Image Export-24.tif	4	7.183	1.796	0.0004053	255	255	457.884
Snap-775-Image Export-25.tif	0	0	NaN	0	NaN	NaN	NaN
EV BiFC
Snap-951-Image Export-01_Alexa Fluor 488_1.tif	33	226.883	6.875	0.013	255	255	1753.18	76.08	427.249	44.5533	394.092
Snap-952-Image Export-02_Alexa Fluor 488_1.tif	22	459.258	20.875	0.026	255	255	5323.21
Snap-953-Image Export-03_Alexa Fluor 488_1.tif	48	95.908	1.998	0.005	255	255	509.509
Snap-954-Image Export-04_Alexa Fluor 488_1.tif	55	132.665	2.412	0.007	255	255	615.083
Snap-955-Image Export-05_Alexa Fluor 488_1.tif	102	1099.77	10.782	0.062	255	255	2749.42
Snap-956-Image Export-06_Alexa Fluor 488_1.tif	96	528.547	5.506	0.03	255	255	1403.95
Snap-957-Image Export-07_Alexa Fluor 488_1.tif	72	216.32	3.004	0.012	255	255	766.133
Snap-958-Image Export-08_Alexa Fluor 488_1.tif	41	158.438	3.864	0.009	255	255	985.404
Snap-959-Image Export-09_Alexa Fluor 488_1.tif	93	408.558	4.393	0.023	255	255	1120.24
Snap-960-Image Export-10_Alexa Fluor 488_1.tif	71	296.172	4.171	0.017	255	255	1063.72
Snap-961-Image Export-11_Alexa Fluor 488_1.tif	110	391.235	3.557	0.022	255	255	906.954
Snap-962-Image Export-12_Alexa Fluor 488_1.tif	139	608.823	4.38	0.034	255	255	1116.9
Snap-963-Image Export-13_Alexa Fluor 488_1.tif	215	1752.11	8.149	0.099	255	255	2078.08
Snap-964-Image Export-14_Alexa Fluor 488_1.tif	60	219.7	3.662	0.012	255	255	933.725
Snap-965-Image Export-15_Alexa Fluor 488_1.tif	62	479.538	7.734	0.027	255	255	1972.29
Snap-966-Image Export-16_Alexa Fluor 488_1.tif	70	211.673	3.024	0.012	255	255	771.093
Snap-967-Image Export-17_Alexa Fluor 488_1.tif	52	191.815	3.689	0.011	255	255	940.631
Snap-968-Image Export-18_Alexa Fluor 488_1.tif	60	153.79	2.563	0.009	255	255	653.608
Snap-969-Image Export-19_Alexa Fluor 488_1.tif	128	630.793	4.928	0.036	255	255	1256.66
Snap-970-Image Export-20_Alexa Fluor 488_1.tif	127	1182.58	9.312	0.067	255	255	2374.47
Snap-971-Image Export-21_Alexa Fluor 488_1.tif	59	175.76	2.979	0.01	255	255	759.641
Snap-972-Image Export-22_Alexa Fluor 488_1.tif	101	538.688	5.334	0.03	255	255	1360.05
Snap-973-Image Export-23_Alexa Fluor 488_1.tif	43	174.493	4.058	0.01	255	255	1034.78
Snap-974-Image Export-24_Alexa Fluor 488_1.tif	20	195.195	9.76	0.011	255	255	2488.74
Snap-975-Image Export-25_Alexa Fluor 488_1.tif	23	152.522	6.631	0.009	255	255	1691.01
Snap-926-Image Export-01_Alexa Fluor 488_1.tif	40	188.435	4.711	0.011	255	255	1201.27	32.44	143.87	14.7932	73.1251
Snap-927-Image Export-02_Alexa Fluor 488_1.tif	11	95.062	8.642	0.005	255	255	2203.72
Snap-928-Image Export-03_Alexa Fluor 488_1.tif	11	27.463	2.497	0.002	255	255	636.631
Snap-929-Image Export-04_Alexa Fluor 488_1.tif	15	126.328	8.422	0.007	255	255	2147.57
Snap-930-Image Export-05_Alexa Fluor 488_1.tif	24	112.385	4.683	0.006	255	255	1194.09
Snap-931-Image Export-06_Alexa Fluor 488_1.tif	26	122.948	4.729	0.007	255	255	1205.83
Snap-932-Image Export-07_Alexa Fluor 488_1.tif	37	129.285	3.494	0.007	255	255	891.018
Snap-933-Image Export-08_Alexa Fluor 488_1.tif	42	158.86	3.782	0.009	255	255	964.507
Snap-934-Image Export-09_Alexa Fluor 488_1.tif	35	132.243	3.778	0.007	255	255	963.481
Snap-935-Image Export-10_Alexa Fluor 488_1.tif	7	23.238	3.32	0.001	255	255	846.509
Snap-936-Image Export-11_Alexa Fluor 488_1.tif	22	144.918	6.587	0.008	255	255	1679.73
Snap-937-Image Export-12_Alexa Fluor 488_1.tif	26	142.805	5.492	0.008	255	255	1400.59
Snap-938-Image Export-13_Alexa Fluor 488_1.tif	30	124.638	4.155	0.007	255	255	1059.42
Snap-939-Image Export-14_Alexa Fluor 488_1.tif	50	351.943	7.039	0.02	255	255	1794.91
Snap-940-Image Export-15_Alexa Fluor 488_1.tif	45	135.623	3.014	0.008	255	255	768.528
Snap-941-Image Export-16_Alexa Fluor 488_1.tif	20	108.16	5.408	0.006	255	255	1379.04
Snap-942-Image Export-17_Alexa Fluor 488_1.tif	52	255.613	4.916	0.014	255	255	1253.48
Snap-943-Image Export-18_Alexa Fluor 488_1.tif	30	70.98	2.366	0.004	255	255	603.33
Snap-944-Image Export-19_Alexa Fluor 488_1.tif	53	198.575	3.747	0.011	255	255	955.408
Snap-945-Image Export-20_Alexa Fluor 488_1.tif	57	231.108	4.055	0.013	255	255	1033.9
Snap-946-Image Export-21_Alexa Fluor 488_1.tif	39	135.623	3.478	0.008	255	255	886.762
Snap-947-Image Export-22_Alexa Fluor 488_1.tif	28	108.582	3.878	0.006	255	255	988.876
Snap-948-Image Export-23_Alexa Fluor 488_1.tif	53	239.558	4.52	0.014	255	255	1152.59
Snap-949-Image Export-24_Alexa Fluor 488_1.tif	43	179.985	4.186	0.01	255	255	1067.35
Snap-950-Image Export-25_Alexa Fluor 488_1.tif	15	52.39	3.493	0.003	255	255	890.63
Snap-901-Image Export-01_Alexa Fluor 488_1.tif	11	38.448	3.495	0.002	255	255	891.283	28.4	177.298	14.4511	318.703
Snap-902-Image Export-02_Alexa Fluor 488_1.tif	14	52.812	3.772	0.003	255	255	961.942
Snap-903-Image Export-03_Alexa Fluor 488_1.tif	4	52.812	13.203	0.003	255	255	3366.8
Snap-904-Image Export-04_Alexa Fluor 488_1.tif	34	1680.28	49.42	0.095	255	255	12602.1
Snap-905-Image Export-05_Alexa Fluor 488_1.tif	17	80.697	4.747	0.005	255	255	1210.46
Snap-906-Image Export-06_Alexa Fluor 488_1.tif	37	105.203	2.843	0.006	255	255	725.044
Snap-907-Image Export-07_Alexa Fluor 488_1.tif	28	86.613	3.093	0.005	255	255	788.792
Snap-908-Image Export-08_Alexa Fluor 488_1.tif	31	107.315	3.462	0.006	255	255	882.752
Snap-909-Image Export-09_Alexa Fluor 488_1.tif	57	212.095	3.721	0.012	255	255	948.846
Snap-910-Image Export-10_Alexa Fluor 488_1.tif	34	87.458	2.572	0.005	255	255	655.931
Snap-911-Image Export-11_Alexa Fluor 488_1.tif	44	166.043	3.774	0.009	255	255	962.292
Snap-912-Image Export-12_Alexa Fluor 488_1.tif	20	69.713	3.486	0.004	255	255	888.834
Snap-913-Image Export-13_Alexa Fluor 488_1.tif	41	154.635	3.772	0.009	255	255	961.754
Snap-914-Image Export-14_Alexa Fluor 488_1.tif	30	179.985	6	0.01	255	255	1529.87
Snap-915-Image Export-15_Alexa Fluor 488_1.tif	40	147.875	3.697	0.008	255	255	942.703
Snap-916-Image Export-16_Alexa Fluor 488_1.tif	9	17.745	1.972	0.001	255	255	502.775
Snap-917-Image Export-17_Alexa Fluor 488_1.tif	18	54.08	3.004	0.003	255	255	766.133
Snap-918-Image Export-18_Alexa Fluor 488_1.tif	24	196.885	8.204	0.011	255	255	2091.9
Snap-919-Image Export-19_Alexa Fluor 488_1.tif	28	138.158	4.934	0.008	255	255	1258.22
Snap-920-Image Export-20_Alexa Fluor 488_1.tif	66	188.013	2.849	0.011	255	255	726.412
Snap-921-Image Export-21_Alexa Fluor 488_1.tif	12	32.533	2.711	0.002	255	255	691.316
Snap-922-Image Export-22_Alexa Fluor 488_1.tif	26	188.435	7.247	0.011	255	255	1848.11
Snap-923-Image Export-23_Alexa Fluor 488_1.tif	31	113.23	3.653	0.006	255	255	931.408
Snap-924-Image Export-24_Alexa Fluor 488_1.tif	28	77.74	2.776	0.004	255	255	707.989
Snap-925-Image Export-25_Alexa Fluor 488_1.tif	26	203.645	7.833	0.011	255	255	1997.29
Snap-876-Image Export-01_Alexa Fluor 488_1.tif	18	62.953	3.497	0.004	255	255	891.827	17.2	92.8149	12.4164	113.226
Snap-877-Image Export-02_Alexa Fluor 488_1.tif	9	19.858	2.206	0.001	255	255	562.629
Snap-878-Image Export-03_Alexa Fluor 488_1.tif	9	13.52	1.502	0.0007629	255	255	383.067
Snap-879-Image Export-04_Alexa Fluor 488_1.tif	2	7.182	3.591	0.0004053	255	255	915.769
Snap-880-Image Export-05_Alexa Fluor 488_1.tif	9	22.815	2.535	0.001	255	255	646.425
Snap-881-Image Export-06_Alexa Fluor 488_1.tif	7	20.28	2.897	0.001	255	255	738.771
Snap-882-Image Export-07_Alexa Fluor 488_1.tif	18	133.932	7.441	0.008	255	255	1897.38
Snap-883-Image Export-08_Alexa Fluor 488_1.tif	16	89.57	5.598	0.005	255	255	1427.52
Snap-884-Image Export-09_Alexa Fluor 488_1.tif	21	66.755	3.179	0.004	255	255	810.596
Snap-885-Image Export-10_Alexa Fluor 488_1.tif	19	123.37	6.493	0.007	255	255	1655.76
Snap-886-Image Export-11_Alexa Fluor 488_1.tif	15	60.418	4.028	0.003	255	255	1027.1
Snap-887-Image Export-12_Alexa Fluor 488_1.tif	9	33.378	3.709	0.002	255	255	945.696
Snap-888-Image Export-13_Alexa Fluor 488_1.tif	12	28.308	2.359	0.002	255	255	601.534
Snap-889-Image Export-14_Alexa Fluor 488_1.tif	59	204.49	3.466	0.012	255	255	883.813
Snap-890-Image Export-15_Alexa Fluor 488_1.tif	36	169	4.694	0.01	255	255	1197.08
Snap-891-Image Export-16_Alexa Fluor 488_1.tif	15	40.138	2.676	0.002	255	255	682.337
Snap-892-Image Export-17_Alexa Fluor 488_1.tif	31	142.383	4.593	0.008	255	255	1171.21
Snap-893-Image Export-18_Alexa Fluor 488_1.tif	14	155.057	11.076	0.009	255	255	2824.26
Snap-894-Image Export-19_Alexa Fluor 488_1.tif	12	564.46	47.038	0.032	255	255	11994.8
Snap-895-Image Export-20_Alexa Fluor 488_1.tif	24	71.825	2.993	0.004	255	255	763.141
Snap-896-Image Export-21_Alexa Fluor 488_1.tif	10	53.235	5.324	0.003	255	255	1357.49
Snap-897-Image Export-22_Alexa Fluor 488_1.tif	24	104.358	4.348	0.006	255	255	1108.8
Snap-898-Image Export-23_Alexa Fluor 488_1.tif	32	109.85	3.433	0.006	255	255	875.367
Snap-899-Image Export-24_Alexa Fluor 488_1.tif	1	2.112	2.112	0.0001192	255	255	538.688
Snap-900-Image Export-25_Alexa Fluor 488_1.tif	8	21.125	2.641	0.001	255	255	673.359
EV V1S
Snap-851-Image Export-01_Alexa Fluor 488_1.tif	34	308.425	9.071	0.017	255	255	2313.19	34	267.679	11.6154	369.427
Snap-852-Image Export-02_Alexa Fluor 488_1.tif	15	39.715	2.648	0.002	255	255	675.155
Snap-853-Image Export-03_Alexa Fluor 488_1.tif	40	188.013	4.7	0.011	255	255	1198.58
Snap-854-Image Export-04_Alexa Fluor 488_1.tif	64	772.33	12.068	0.044	255	255	3077.25
Snap-855-Image Export-05_Alexa Fluor 488_1.tif	27	98.02	3.63	0.006	255	255	925.744
Snap-856-Image Export-06_Alexa Fluor 488_1.tif	41	157.17	3.833	0.009	255	255	977.521
Snap-857-Image Export-07_Alexa Fluor 488_1.tif	44	611.357	13.894	0.034	255	255	3543.09
Snap-858-Image Export-08_Alexa Fluor 488_1.tif	27	106.048	3.928	0.006	255	255	1001.56
Snap-859-Image Export-09_Alexa Fluor 488_1.tif	24	145.763	6.073	0.008	255	255	1548.73
Snap-860-Image Export-10_Alexa Fluor 488_1.tif	26	59.15	2.275	0.003	255	255	580.125
Snap-861-Image Export-11_Alexa Fluor 488_1.tif	21	127.595	6.076	0.007	255	255	1549.37
Snap-862-Image Export-12_Alexa Fluor 488_1.tif	39	89.148	2.286	0.005	255	255	582.887
Snap-863-Image Export-13_Alexa Fluor 488_1.tif	48	138.58	2.887	0.008	255	255	736.206
Snap-864-Image Export-14_Alexa Fluor 488_1.tif	31	58.305	1.881	0.003	255	255	479.606
Snap-865-Image Export-15_Alexa Fluor 488_1.tif	39	82.388	2.113	0.005	255	255	538.688
Snap-866-Image Export-16_Alexa Fluor 488_1.tif	40	120.413	3.01	0.007	255	255	767.63
Snap-867-Image Export-17_Alexa Fluor 488_1.tif	48	131.82	2.746	0.007	255	255	700.294
Snap-868-Image Export-18_Alexa Fluor 488_1.tif	17	174.07	10.239	0.01	255	255	2611.05
Snap-869-Image Export-19_Alexa Fluor 488_1.tif	21	76.895	3.662	0.004	255	255	933.725
Snap-870-Image Export-20_Alexa Fluor 488_1.tif	35	260.682	7.448	0.015	255	255	1899.26
Snap-871-Image Export-21_Alexa Fluor 488_1.tif	42	1794.78	42.733	0.101	255	255	10896.9
Snap-872-Image Export-22_Alexa Fluor 488_1.tif	37	198.153	5.355	0.011	255	255	1365.65
Snap-873-Image Export-23_Alexa Fluor 488_1.tif	43	602.908	14.021	0.034	255	255	3575.38
Snap-874-Image Export-24_Alexa Fluor 488_1.tif	19	272.935	14.365	0.015	255	255	3663.07
Snap-875-Image Export-25_Alexa Fluor 488_1.tif	28	77.318	2.761	0.004	255	255	704.142
Snap-826-Image Export-01_Alexa Fluor 488_1.tif	23	105.625	4.592	0.006	255	255	1171.06	33.8333	282.177	12.5617	386.738
Snap-827-Image Export-02_Alexa Fluor 488_1.tif	35	118.3	3.38	0.007	255	255	861.9
Snap-828-Image Export-03_Alexa Fluor 488_1.tif	33	163.085	4.942	0.009	255	255	1260.2
Snap-829-Image Export-04_Alexa Fluor 488_1.tif	25	104.78	4.191	0.006	255	255	1068.76
Snap-830-Image Export-05_Alexa Fluor 488_1.tif	37	138.58	3.745	0.008	255	255	955.078
Snap-832-Image Export-06_Alexa Fluor 488_1.tif	32	97.175	3.037	0.005	255	255	774.363
Snap-833-Image Export-07_Alexa Fluor 488_1.tif	21	63.375	3.018	0.004	255	255	769.554
Snap-834-Image Export-08_Alexa Fluor 488_1.tif	34	171.113	5.033	0.01	255	255	1283.34
Snap-835-Image Export-09_Alexa Fluor 488_1.tif	23	168.578	7.329	0.01	255	255	1869.01
Snap-836-Image Export-10_Alexa Fluor 488_1.tif	28	75.205	2.686	0.004	255	255	684.903
Snap-837-Image Export-11_Alexa Fluor 488_1.tif	32	126.328	3.948	0.007	255	255	1006.67
Snap-838-Image Export-12_Alexa Fluor 488_1.tif	26	98.443	3.786	0.006	255	255	965.494
Snap-839-Image Export-13_Alexa Fluor 488_1.tif	41	1595.36	38.911	0.09	255	255	9922.36
Snap-840-Image Export-14_Alexa Fluor 488_1.tif	17	74.783	4.399	0.004	255	255	1121.74
Snap-841-Image Export-15_Alexa Fluor 488_1.tif	38	188.013	4.948	0.011	255	255	1261.66
Snap-842-Image Export-16_Alexa Fluor 488_1.tif	35	155.057	4.43	0.009	255	255	1129.7
Snap-843-Image Export-17_Alexa Fluor 488_1.tif	23	70.135	3.049	0.004	255	255	777.584
Snap-844-Image Export-18_Alexa Fluor 488_1.tif	34	202.378	5.952	0.011	255	255	1517.83
Snap-845-Image Export-19_Alexa Fluor 488_1.tif	30	166.888	5.563	0.009	255	255	1418.54
Snap-846-Image Export-20_Alexa Fluor 488_1.tif	59	574.177	9.732	0.032	255	255	2481.61
Snap-847-Image Export-21_Alexa Fluor 488_1.tif	73	1029.21	14.099	0.058	255	255	3595.19
Snap-848-Image Export-22_Alexa Fluor 488_1.tif	50	148.72	2.974	0.008	255	255	758.472
Snap-849-Image Export-23_Alexa Fluor 488_1.tif	39	107.315	2.752	0.006	255	255	701.675
Snap-850-Image Export-24_Alexa Fluor 488_1.tif	24	1029.63	42.901	0.058	255	255	10939.8
Snap-801-Image Export-01_Alexa Fluor 488_1.tif	16	61.263	3.829	0.003	255	255	976.371	21.96	193.167	9.21719	206.871
Snap-802-Image Export-02_Alexa Fluor 488_1.tif	8	79.852	9.982	0.005	255	255	2545.3
Snap-803-Image Export-03_Alexa Fluor 488_1.tif	17	51.545	3.032	0.003	255	255	773.175
Snap-804-Image Export-04_Alexa Fluor 488_1.tif	7	28.308	4.044	0.002	255	255	1031.2
Snap-805-Image Export-05_Alexa Fluor 488_1.tif	35	228.995	6.543	0.013	255	255	1668.39
Snap-806-Image Export-06_Alexa Fluor 488_1.tif	14	29.998	2.143	0.002	255	255	546.383
Snap-807-Image Export-07_Alexa Fluor 488_1.tif	21	62.953	2.998	0.004	255	255	764.423
Snap-808-Image Export-08_Alexa Fluor 488_1.tif	29	436.02	15.035	0.025	255	255	3833.97
Snap-809-Image Export-09_Alexa Fluor 488_1.tif	34	76.473	2.249	0.004	255	255	573.544
Snap-810-Image Export-10_Alexa Fluor 488_1.tif	18	168.155	9.342	0.009	255	255	2382.2
Snap-811-Image Export-11_Alexa Fluor 488_1.tif	15	911.333	60.756	0.051	255	255	15492.7
Snap-812-Image Export-12_Alexa Fluor 488_1.tif	30	219.278	7.309	0.012	255	255	1863.86
Snap-813-Image Export-13_Alexa Fluor 488_1.tif	27	201.955	7.48	0.011	255	255	1907.35
Snap-814-Image Export-14_Alexa Fluor 488_1.tif	36	162.663	4.518	0.009	255	255	1152.19
Snap-815-Image Export-15_Alexa Fluor 488_1.tif	17	124.637	7.332	0.007	255	255	1869.56
Snap-816-Image Export-16_Alexa Fluor 488_1.tif	14	133.088	9.506	0.008	255	255	2424.09
Snap-817-Image Export-17_Alexa Fluor 488_1.tif	17	676	39.765	0.038	255	255	10140
Snap-818-Image Export-18_Alexa Fluor 488_1.tif	31	256.457	8.273	0.014	255	255	2109.57
Snap-819-Image Export-19_Alexa Fluor 488_1.tif	16	100.977	6.311	0.006	255	255	1609.33
Snap-820-Image Export-20_Alexa Fluor 488_1.tif	39	311.382	7.984	0.018	255	255	2035.96
Snap-821-Image Export-21_Alexa Fluor 488_1.tif	21	83.233	3.963	0.005	255	255	1010.68
Snap-822-Image Export-22_Alexa Fluor 488_1.tif	30	76.895	2.563	0.004	255	255	653.608
Snap-823-Image Export-23_Alexa Fluor 488_1.tif	21	95.485	4.547	0.005	255	255	1159.46
Snap-824-Image Export-24_Alexa Fluor 488_1.tif	9	94.217	10.469	0.005	255	255	2669.5
Snap-825-Image Export-25_Alexa Fluor 488_1.tif	27	158.015	5.852	0.009	255	255	1492.36
Snap-776-Image Export-01_Alexa Fluor 488_1.tif	13	35.49	2.73	0.002	255	255	696.15	23.44	212.923	11.85	206.084
Snap-777-Image Export-02_Alexa Fluor 488_1.tif	9	90.415	10.046	0.005	255	255	2561.76
Snap-778-Image Export-03_Alexa Fluor 488_1.tif	9	256.458	28.495	0.014	255	255	7266.3
Snap-779-Image Export-04_Alexa Fluor 488_1.tif	10	37.603	3.76	0.002	255	255	958.864
Snap-780-Image Export-05_Alexa Fluor 488_1.tif	30	586.852	19.562	0.033	255	255	4988.25
Snap-781-Image Export-06_Alexa Fluor 488_1.tif	33	181.675	5.505	0.01	255	255	1403.85
Snap-782-Image Export-07_Alexa Fluor 488_1.tif	47	885.56	18.842	0.05	255	255	4804.63
Snap-783-Image Export-08_Alexa Fluor 488_1.tif	12	37.18	3.098	0.002	255	255	790.075
Snap-784-Image Export-09_Alexa Fluor 488_1.tif	31	469.82	15.155	0.027	255	255	3864.65
Snap-785-Image Export-10_Alexa Fluor 488_1.tif	16	239.557	14.972	0.014	255	255	3817.95
Snap-786-Image Export-11_Alexa Fluor 488_1.tif	33	185.055	5.608	0.01	255	255	1429.97
Snap-787-Image Export-12_Alexa Fluor 488_1.tif	28	225.192	8.043	0.013	255	255	2050.86
Snap-788-Image Export-13_Alexa Fluor 488_1.tif	33	296.173	8.975	0.017	255	255	2288.61
Snap-789-Image Export-14_Alexa Fluor 488_1.tif	18	237.445	13.191	0.013	255	255	3363.8
Snap-790-Image Export-15_Alexa Fluor 488_1.tif	10	51.967	5.197	0.003	255	255	1325.17
Snap-791-Image Export-16_Alexa Fluor 488_1.tif	37	507.845	13.726	0.029	255	255	3500.01
Snap-792-Image Export-17_Alexa Fluor 488_1.tif	43	156.747	3.645	0.009	255	255	929.549
Snap-793-Image Export-18_Alexa Fluor 488_1.tif	19	103.935	5.47	0.006	255	255	1394.92
Snap-794-Image Export-19_Alexa Fluor 488_1.tif	15	25.35	1.69	0.001	255	255	430.95
Snap-795-Image Export-20_Alexa Fluor 488_1.tif	7	22.815	3.259	0.001	255	255	831.118
Snap-796-Image Export-21_Alexa Fluor 488_1.tif	36	178.717	4.964	0.01	255	255	1265.92
Snap-797-Image Export-22_Alexa Fluor 488_1.tif	26	123.793	4.761	0.007	255	255	1214.12
Snap-798-Image Export-23_Alexa Fluor 488_1.tif	14	41.828	2.988	0.002	255	255	761.858
Snap-799-Image Export-24_Alexa Fluor 488_1.tif	22	176.605	8.028	0.01	255	255	2047.01
Snap-800-Image Export-25_Alexa Fluor 488_1.tif	35	169	4.829	0.01	255	255	1231.29
FFP BiFC
Snap-1051-Image Export-01_Alexa Fluor 488_1.tif	22	104.78	4.763	0.006	255	255	1214.49	17.84	166.296	12.0612	456.179
Snap-1052-Image Export-02_Alexa Fluor 488_1.tif	28	2333.89	83.353	0.132	255	255	21255.1
Snap-1053-Image Export-03_Alexa Fluor 488_1.tif	14	70.557	5.04	0.004	255	255	1285.15
Snap-1054-Image Export-04_Alexa Fluor 488_1.tif	9	22.393	2.488	0.001	255	255	634.454
Snap-1055-Image Export-05_Alexa Fluor 488_1.tif	18	56.615	3.145	0.003	255	255	802.046
Snap-1056-Image Export-06_Alexa Fluor 488_1.tif	4	11.83	2.958	0.0006676	255	255	754.163
Snap-1057-Image Export-07_Alexa Fluor 488_1.tif	26	67.6	2.6	0.004	255	255	663
Snap-1058-Image Export-08_Alexa Fluor 488_1.tif	20	97.598	4.88	0.006	255	255	1244.37
Snap-1059-Image Export-09_Alexa Fluor 488_1.tif	9	27.04	3.004	0.002	255	255	766.133
Snap-1060-Image Export-10_Alexa Fluor 488_1.tif	21	85.768	4.084	0.005	255	255	1041.46
Snap-1061-Image Export-11_Alexa Fluor 488_1.tif	5	10.563	2.113	0.000596	255	255	538.688
Snap-1062-Image Export-12_Alexa Fluor 488_1.tif	6	46.475	7.746	0.003	255	255	1975.19
Snap-1063-Image Export-13_Alexa Fluor 488_1.tif	20	70.98	3.549	0.004	255	255	904.995
Snap-1064-Image Export-14_Alexa Fluor 488_1.tif	40	166.465	4.162	0.009	255	255	1061.21
Snap-1065-Image Export-15_Alexa Fluor 488_1.tif	22	62.953	2.861	0.004	255	255	729.677
Snap-1066-Image Export-16_Alexa Fluor 488_1.tif	44	125.483	2.852	0.007	255	255	727.228
Snap-1067-Image Export-17_Alexa Fluor 488_1.tif	20	311.805	15.59	0.018	255	255	3975.51
Snap-1068-Image Export-18_Alexa Fluor 488_1.tif	23	114.498	4.978	0.006	255	255	1269.43
Snap-1069-Image Export-19_Alexa Fluor 488_1.tif	31	123.37	3.98	0.007	255	255	1014.82
Snap-1070-Image Export-20_Alexa Fluor 488_1.tif	6	23.66	3.943	0.001	255	255	1005.55
Snap-1071-Image Export-21_Alexa Fluor 488_1.tif	5	28.307	5.661	0.002	255	255	1443.68
Snap-1072-Image Export-22_Alexa Fluor 488_1.tif	2	5.07	2.535	0.0002861	255	255	646.425
Snap-1073-Image Export-23_Alexa Fluor 488_1.tif	7	54.08	7.726	0.003	255	255	1970.06
Snap-1074-Image Export-24_Alexa Fluor 488_1.tif	6	29.575	4.929	0.002	255	255	1256.94
Snap-1075-Image Export-25_Alexa Fluor 488_1.tif	38	106.048	2.791	0.006	255	255	711.635
Snap-1026-Image Export-01_Alexa Fluor 488_1.tif	10	52.812	5.281	0.003	255	255	1346.72	18.3333	76.191	9.97678	50.9685
Snap-1027-Image Export-02_Alexa Fluor 488_1.tif	32	138.157	4.317	0.008	255	255	1100.94
Snap-1028-Image Export-03_Alexa Fluor 488_1.tif	10	33.378	3.338	0.002	255	255	851.126
Snap-1029-Image Export-04_Alexa Fluor 488_1.tif	6	14.365	2.394	0.0008106	255	255	610.513
Snap-1030-Image Export-05_Alexa Fluor 488_1.tif	16	57.038	3.565	0.003	255	255	909.035
Snap-1031-Image Export-06_Alexa Fluor 488_1.tif	27	103.09	3.818	0.006	255	255	973.628
Snap-1032-Image Export-07_Alexa Fluor 488_1.tif	31	165.198	5.329	0.009	255	255	1358.88
Snap-1033-Image Export-08_Alexa Fluor 488_1.tif	7	21.548	3.078	0.001	255	255	784.945
Snap-1034-Image Export-09_Alexa Fluor 488_1.tif	17	81.965	4.821	0.005	255	255	1229.47
Snap-1035-Image Export-10_Alexa Fluor 488_1.tif	11	28.308	2.573	0.002	255	255	656.219
Snap-1036-Image Export-11_Alexa Fluor 488_1.tif	22	76.895	3.495	0.004	255	255	891.283
Snap-1037-Image Export-12_Alexa Fluor 488_1.tif	22	117.878	5.358	0.007	255	255	1366.31
Snap-1038-Image Export-13_Alexa Fluor 488_1.tif	25	68.023	2.721	0.004	255	255	693.83
Snap-1039-Image Export-14_Alexa Fluor 488_1.tif	37	200.687	5.424	0.011	255	255	1383.12
Snap-1041-Image Export-15_Alexa Fluor 488_1.tif	14	117.032	8.359	0.007	255	255	2131.66
Snap-1042-Image Export-16_Alexa Fluor 488_1.tif	5	28.73	5.746	0.002	255	255	1465.23
Snap-1043-Image Export-17_Alexa Fluor 488_1.tif	13	62.53	4.81	0.004	255	255	1226.55
Snap-1044-Image Export-18_Alexa Fluor 488_1.tif	38	122.103	3.213	0.007	255	255	819.372
Snap-1045-Image Export-19_Alexa Fluor 488_1.tif	12	22.393	1.866	0.001	255	255	475.841
Snap-1046-Image Export-20_Alexa Fluor 488_1.tif	9	22.393	2.488	0.001	255	255	634.454
Snap-1047-Image Export-21_Alexa Fluor 488_1.tif	26	94.64	3.64	0.005	255	255	928.2
Snap-1048-Image Export-22_Alexa Fluor 488_1.tif	27	126.75	4.694	0.007	255	255	1197.08
Snap-1049-Image Export-23_Alexa Fluor 488_1.tif	11	37.18	3.38	0.002	255	255	861.9
Snap-1050-Image Export-24_Alexa Fluor 488_1.tif	12	35.49	2.958	0.002	255	255	754.162
Snap-1001-Image Export-01_Alexa Fluor 488_1.tif	7	26.618	3.803	0.002	255	255	969.638	15.32	111.439	7.39775	266.449
Snap-1002-Image Export-02_Alexa Fluor 488_1.tif	2	2.113	1.056	0.0001192	255	255	269.344
Snap-1003-Image Export-03_Alexa Fluor 488_1.tif	9	24.505	2.723	0.001	255	255	694.308
Snap-1004-Image Export-04_Alexa Fluor 488_1.tif	14	16.055	1.147	0.000906	255	255	292.43
Snap-1005-Image Export-05_Alexa Fluor 488_1.tif	16	41.405	2.588	0.002	255	255	659.892
Snap-1006-Image Export-06_Alexa Fluor 488_1.tif	17	76.473	4.498	0.004	255	255	1147.09
Snap-1007-Image Export-07_Alexa Fluor 488_1.tif	29	169.422	5.842	0.01	255	255	1489.75
Snap-1008-Image Export-08_Alexa Fluor 488_1.tif	19	46.475	2.446	0.003	255	255	623.743
Snap-1009-Image Export-09_Alexa Fluor 488_1.tif	17	62.53	3.678	0.004	255	255	937.95
Snap-1010-Image Export-10_Alexa Fluor 488_1.tif	18	89.148	4.953	0.005	255	255	1262.92
Snap-1011-Image Export-11_Alexa Fluor 488_1.tif	10	33.8	3.38	0.002	255	255	861.9
Snap-1012-Image Export-12_Alexa Fluor 488_1.tif	22	62.108	2.823	0.004	255	255	719.882
Snap-1013-Image Export-13_Alexa Fluor 488_1.tif	16	41.405	2.588	0.002	255	255	659.892
Snap-1014-Image Export-14_Alexa Fluor 488_1.tif	15	43.94	2.929	0.002	255	255	746.98
Snap-1015-Image Export-15_Alexa Fluor 488_1.tif	15	80.275	5.352	0.005	255	255	1364.67
Snap-1016-Image Export-16_Alexa Fluor 488_1.tif	28	208.293	7.439	0.012	255	255	1896.95
Snap-1017-Image Export-17_Alexa Fluor 488_1.tif	29	108.16	3.73	0.006	255	255	951.062
Snap-1018-Image Export-18_Alexa Fluor 488_1.tif	10	33.378	3.338	0.002	255	255	851.126
Snap-1019-Image Export-19_Alexa Fluor 488_1.tif	2	1371.01	685.506	0.077	255	255	174804
Snap-1020-Image Export-20_Alexa Fluor 488_1.tif	14	60.84	4.346	0.003	255	255	1108.16
Snap-1021-Image Export-21_Alexa Fluor 488_1.tif	23	54.925	2.388	0.003	255	255	608.951
Snap-1022-Image Export-22_Alexa Fluor 488_1.tif	19	44.363	2.335	0.003	255	255	595.391
Snap-1023-Image Export-23_Alexa Fluor 488_1.tif	16	41.405	2.588	0.002	255	255	659.892
Snap-1024-Image Export-24_Alexa Fluor 488_1.tif	9	21.97	2.441	0.001	255	255	622.483
Snap-1025-Image Export-25_Alexa Fluor 488_1.tif	7	25.35	3.621	0.001	255	255	923.464
Snap-976-Image Export-01_Alexa Fluor 488_1.tif	6	217.588	36.265	0.012	255	255	9247.47	11.64	98.544	9.15096	136.561
Snap-977-Image Export-02_Alexa Fluor 488_1.tif	2	17.745	8.873	0.001	255	255	2262.49
Snap-978-Image Export-03_Alexa Fluor 488_1.tif	15	513.337	34.222	0.029	255	255	8726.74
Snap-979-Image Export-04_Alexa Fluor 488_1.tif	7	11.408	1.63	0.0006437	255	255	415.559
Snap-980-Image Export-05_Alexa Fluor 488_1.tif	9	10.14	1.127	0.0005722	255	255	287.3
Snap-981-Image Export-06_Alexa Fluor 488_1.tif	2	8.45	4.225	0.0004768	255	255	1077.38
Snap-982-Image Export-07_Alexa Fluor 488_1.tif	5	23.238	4.648	0.001	255	255	1185.11
Snap-983-Image Export-08_Alexa Fluor 488_1.tif	17	236.178	13.893	0.013	255	255	3542.66
Snap-984-Image Export-09_Alexa Fluor 488_1.tif	8	14.788	1.848	0.0008345	255	255	471.352
Snap-985-Image Export-10_Alexa Fluor 488_1.tif	18	221.39	12.299	0.012	255	255	3136.36
Snap-986-Image Export-11_Alexa Fluor 488_1.tif	7	42.25	6.036	0.002	255	255	1539.11
Snap-987-Image Export-12_Alexa Fluor 488_1.tif	9	20.28	2.253	0.001	255	255	574.6
Snap-988-Image Export-13_Alexa Fluor 488_1.tif	13	441.935	33.995	0.025	255	255	8668.73
Snap-989-Image Export-14_Alexa Fluor 488_1.tif	0	0	NaN	0	NaN	NaN	NaN
Snap-990-Image Export-15_Alexa Fluor 488_1.tif	7	14.788	2.113	0.0008345	255	255	538.688
Snap-991-Image Export-16_Alexa Fluor 488_1.tif	7	52.812	7.545	0.003	255	255	1923.88
Snap-992-Image Export-17_Alexa Fluor 488_1.tif	11	59.572	5.416	0.003	255	255	1381
Snap-993-Image Export-18_Alexa Fluor 488_1.tif	11	51.545	4.686	0.003	255	255	1194.91
Snap-994-Image Export-19_Alexa Fluor 488_1.tif	9	39.292	4.366	0.002	255	255	1113.29
Snap-995-Image Export-20_Alexa Fluor 488_1.tif	15	57.46	3.831	0.003	255	255	976.82
Snap-996-Image Export-21_Alexa Fluor 488_1.tif	21	48.165	2.294	0.003	255	255	584.861
Snap-997-Image Export-22_Alexa Fluor 488_1.tif	44	215.475	4.897	0.012	255	255	1248.78
Snap-998-Image Export-23_Alexa Fluor 488_1.tif	27	110.695	4.1	0.006	255	255	1045.45
Snap-999-Image Export-24_Alexa Fluor 488_1.tif	14	25.773	1.841	0.001	255	255	469.428
Snap-1000-Image Export-25_Alexa Fluor 488_1.tif	7	9.295	1.328	0.0005245	255	255	338.604
FFP V1S
Snap-647-Image Export-01_Alexa Fluor 488_1.tif	8	112.807	14.101	0.006	255	255	3595.74	8.88889	47.1947	7.57188	58.9576
Snap-648-Image Export-02_Alexa Fluor 488_1.tif	0	0	NaN	0	NaN	NaN	NaN
Snap-649-Image Export-03_Alexa Fluor 488_1.tif	3	8.027	2.676	0.000453	255	255	682.337
Snap-650-Image Export-04_Alexa Fluor 488_1.tif	19	227.727	11.986	0.013	255	255	3056.34
Snap-651-Image Export-05_Alexa Fluor 488_1.tif	25	66.755	2.67	0.004	255	255	680.901
Snap-652-Image Export-06_Alexa Fluor 488_1.tif	15	200.265	13.351	0.011	255	255	3404.51
Snap-653-Image Export-07_Alexa Fluor 488_1.tif	2	6.76	3.38	0.0003815	255	255	861.9
Snap-654-Image Export-08_Alexa Fluor 488_1.tif	6	20.702	3.45	0.001	255	255	879.856
Snap-655-Image Export-09_Alexa Fluor 488_1.tif	6	14.365	2.394	0.0008106	255	255	610.512
Snap-656-Image Export-10_Alexa Fluor 488_1.tif	3	7.605	2.535	0.0004292	255	255	646.425
Snap-657-Image Export-11_Alexa Fluor 488_1.tif	2	42.25	21.125	0.002	255	255	5386.88
Snap-658-Image Export-12_Alexa Fluor 488_1.tif	0	0	NaN	0	NaN	NaN	NaN
Snap-659-Image Export-13_Alexa Fluor 488_1.tif	10	41.405	4.141	0.002	255	255	1055.83
Snap-660-Image Export-14_Alexa Fluor 488_1.tif	6	14.788	2.465	0.0008345	255	255	628.469
Snap-661-Image Export-15_Alexa Fluor 488_1.tif	29	88.725	3.059	0.005	255	255	780.168
Snap-662-Image Export-16_Alexa Fluor 488_1.tif	10	25.35	2.535	0.001	255	255	646.425
Snap-663-Image Export-17_Alexa Fluor 488_1.tif	2	11.83	5.915	0.0006676	255	255	1508.33
Snap-664-Image Export-18_Alexa Fluor 488_1.tif	9	19.435	2.159	0.001	255	255	550.658
Snap-665-Image Export-19_Alexa Fluor 488_1.tif	14	44.362	3.169	0.003	255	255	808.031
Snap-666-Image Export-20_Alexa Fluor 488_1.tif	22	87.035	3.956	0.005	255	255	1008.82
Snap-667-Image Export-21_Alexa Fluor 488_1.tif	11	38.447	3.495	0.002	255	255	891.283
Snap-668-Image Export-22_Alexa Fluor 488_1.tif	6	15.21	2.535	0.0008583	255	255	646.425
Snap-669-Image Export-23_Alexa Fluor 488_1.tif	9	14.365	1.596	0.0008106	255	255	407.008
Snap-670-Image Export-24_Alexa Fluor 488_1.tif	3	8.028	2.676	0.000453	255	255	682.338
Snap-671-Image Export-25_Alexa Fluor 488_1.tif	5	19.013	3.803	0.001	255	255	969.638
Snap-672-Image Export-26_Alexa Fluor 488_1.tif	11	125.482	11.407	0.007	255	255	2908.91
Snap-673-Image Export-27_Alexa Fluor 488_1.tif	4	13.52	3.38	0.0007629	255	255	861.9
Snap-617-Image Export-01_Alexa Fluor 488_1.tif	13	32.533	2.503	0.002	255	255	638.137	14.9333	73.642	16.8358	94.5474
Snap-618-Image Export-02_Alexa Fluor 488_1.tif	0	0	NaN	0	NaN	NaN	NaN
Snap-619-Image Export-03_Alexa Fluor 488_1.tif	4	11.83	2.957	0.0006676	255	255	754.162
Snap-620-Image Export-04_Alexa Fluor 488_1.tif	29	276.315	9.528	0.016	255	255	2429.67
Snap-621-Image Export-05_Alexa Fluor 488_1.tif	13	49.432	3.802	0.003	255	255	969.638
Snap-622-Image Export-06_Alexa Fluor 488_1.tif	9	42.673	4.741	0.002	255	255	1209.05
Snap-623-Image Export-07_Alexa Fluor 488_1.tif	1	0.423	0.423	2.384e-05	255	255	107.738
Snap-624-Image Export-08_Alexa Fluor 488_1.tif	2	279.695	139.847	0.016	255	255	35661.1
Snap-625-Image Export-09_Alexa Fluor 488_1.tif	0	0	NaN	0	NaN	NaN	NaN
Snap-626-Image Export-10_Alexa Fluor 488_1.tif	22	88.725	4.033	0.005	255	255	1028.4
Snap-627-Image Export-11_Alexa Fluor 488_1.tif	8	38.448	4.806	0.002	255	255	1225.51
Snap-628-Image Export-12_Alexa Fluor 488_1.tif	3	12.253	4.084	0.0006914	255	255	1041.46
Snap-629-Image Export-13_Alexa Fluor 488_1.tif	33	102.668	3.111	0.006	255	255	793.34
Snap-630-Image Export-14_Alexa Fluor 488_1.tif	13	32.533	2.503	0.002	255	255	638.138
Snap-631-Image Export-15_Alexa Fluor 488_1.tif	27	57.038	2.113	0.003	255	255	538.688
Snap-632-Image Export-16_Alexa Fluor 488_1.tif	16	42.673	2.667	0.002	255	255	680.093
Snap-633-Image Export-17_Alexa Fluor 488_1.tif	13	27.885	2.145	0.002	255	255	546.975
Snap-634-Image Export-18_Alexa Fluor 488_1.tif	12	48.165	4.014	0.003	255	255	1023.51
Snap-635-Image Export-19_Alexa Fluor 488_1.tif	16	50.7	3.169	0.003	255	255	808.031
Snap-636-Image Export-20_Alexa Fluor 488_1.tif	20	54.08	2.704	0.003	255	255	689.52
Snap-637-Image Export-21_Alexa Fluor 488_1.tif	73	365.463	5.006	0.021	255	255	1276.62
Snap-638-Image Export-22_Alexa Fluor 488_1.tif	8	25.773	3.222	0.001	255	255	821.498
Snap-639-Image Export-23_Alexa Fluor 488_1.tif	10	50.278	5.028	0.003	255	255	1282.08
Snap-640-Image Export-24_Alexa Fluor 488_1.tif	8	136.045	17.006	0.008	255	255	4336.43
Snap-641-Image Export-25_Alexa Fluor 488_1.tif	3	12.675	4.225	0.0007153	255	255	1077.38
Snap-642-Image Export-26_Alexa Fluor 488_1.tif	8	27.462	3.433	0.002	255	255	875.367
Snap-643-Image Export-27_Alexa Fluor 488_1.tif	64	261.528	4.086	0.015	255	255	1042.02
Snap-644-Image Export-28_Alexa Fluor 488_1.tif	7	29.575	4.225	0.002	255	255	1077.38
Snap-645-Image Export-29_Alexa Fluor 488_1.tif	6	13.943	2.324	0.0007868	255	255	592.556
Snap-646-Image Export-30_Alexa Fluor 488_1.tif	7	38.448	5.493	0.002	255	255	1400.59
Snap-588-Image Export-01_Alexa Fluor 488_1.tif	2	343.915	171.958	0.019	255	255	43849.2	31.9655	183.161	57.0373	334.498
Snap-589-Image Export-02_Alexa Fluor 488_1.tif	23	61.263	2.664	0.003	255	255	679.215
Snap-590-Image Export-03_Alexa Fluor 488_1.tif	229	1399.74	6.112	0.079	255	255	1558.66
Snap-591-Image Export-04_Alexa Fluor 488_1.tif	89	242.093	2.72	0.014	255	255	693.636
Snap-592-Image Export-05_Alexa Fluor 488_1.tif	9	25.773	2.864	0.001	255	255	730.221
Snap-593-Image Export-06_Alexa Fluor 488_1.tif	14	60.84	4.346	0.003	255	255	1108.16
Snap-594-Image Export-07_Alexa Fluor 488_1.tif	5	9.718	1.944	0.0005484	255	255	495.592
Snap-595-Image Export-08_Alexa Fluor 488_1.tif	211	918.093	4.351	0.052	255	255	1109.54
Snap-596-Image Export-09_Alexa Fluor 488_1.tif	13	60.417	4.647	0.003	255	255	1185.11
Snap-597-Image Export-10_Alexa Fluor 488_1.tif	0	0	NaN	0	NaN	NaN	NaN
Snap-598-Image Export-11_Alexa Fluor 488_1.tif	1	0.845	0.845	4.768e-05	255	255	215.475
Snap-599-Image Export-12_Alexa Fluor 488_1.tif	9	21.125	2.347	0.001	255	255	598.542
Snap-600-Image Export-13_Alexa Fluor 488_1.tif	12	24.083	2.007	0.001	255	255	511.753
Snap-601-Image Export-14_Alexa Fluor 488_1.tif	70	253.5	3.621	0.014	255	255	923.464
Snap-602-Image Export-15_Alexa Fluor 488_1.tif	5	26.195	5.239	0.001	255	255	1335.94
Snap-603-Image Export-16_Alexa Fluor 488_1.tif	1	5.492	5.492	0.0003099	255	255	1400.59
Snap-604-Image Export-17_Alexa Fluor 488_1.tif	4	6.76	1.69	0.0003815	255	255	430.95
Snap-605-Image Export-18_Alexa Fluor 488_1.tif	14	46.053	3.289	0.003	255	255	838.813
Snap-606-Image Export-19_Alexa Fluor 488_1.tif	14	72.67	5.191	0.004	255	255	1323.63
Snap-607-Image Export-20_Alexa Fluor 488_1.tif	11	22.393	2.036	0.001	255	255	519.099
Snap-608-Image Export-21_Alexa Fluor 488_1.tif	5	18.167	3.633	0.001	255	255	926.543
Snap-609-Image Export-22_Alexa Fluor 488_1.tif	10	498.972	49.897	0.028	255	255	12723.8
Snap-610-Image Export-23_Alexa Fluor 488_1.tif	12	101.4	8.45	0.006	255	255	2154.75
Snap-611-Image Export-24_Alexa Fluor 488_1.tif	3	17.745	5.915	0.001	255	255	1508.33
Snap-612-Image Export-25_Alexa Fluor 488_1.tif	14	27.04	1.931	0.002	255	255	492.514
Snap-613-Image Export-26_Alexa Fluor 488_1.tif	15	21.125	1.408	0.001	255	255	359.125
Snap-614-Image Export-27_Alexa Fluor 488_1.tif	86	876.687	10.194	0.049	255	255	2599.48
Snap-615-Image Export-28_Alexa Fluor 488_1.tif	22	69.29	3.15	0.004	255	255	803.134
Snap-616-Image Export-29_Alexa Fluor 488_1.tif	24	80.275	3.345	0.005	255	255	852.922
Snap-561-Image Export-01_Alexa Fluor 488_1.tif	30	106.47	3.549	0.006	255	255	904.995	14.4231	99.5314	10.6777	234.611
Snap-562-Image Export-02_Alexa Fluor 488_1.tif	7	15.633	2.233	0.0008821	255	255	569.47
Snap-563-Image Export-03_Alexa Fluor 488_1.tif	15	280.54	18.703	0.016	255	255	4769.18
Snap-564-Image Export-04_Alexa Fluor 488_1.tif	7	24.505	3.501	0.001	255	255	892.682
Snap-565-Image Export-05_Alexa Fluor 488_1.tif	6	18.168	3.028	0.001	255	255	772.119
Snap-567-Image Export-06_Alexa Fluor 488_1.tif	45	1209.19	26.871	0.068	255	255	6852.1
Snap-568-Image Export-07_Alexa Fluor 488_1.tif	4	23.237	5.809	0.001	255	255	1481.39
Snap-569-Image Export-08_Alexa Fluor 488_1.tif	7	21.548	3.078	0.001	255	255	784.945
Snap-570-Image Export-09_Alexa Fluor 488_1.tif	31	126.328	4.075	0.007	255	255	1039.15
Snap-571-Image Export-10_Alexa Fluor 488_1.tif	30	78.585	2.62	0.004	255	255	667.973
Snap-572-Image Export-11_Alexa Fluor 488_1.tif	20	51.545	2.577	0.003	255	255	657.199
Snap-573-Image Export-12_Alexa Fluor 488_1.tif	8	25.35	3.169	0.001	255	255	808.031
Snap-574-Image Export-13_Alexa Fluor 488_1.tif	20	188.435	9.422	0.011	255	255	2402.55
Snap-575-Image Export-14_Alexa Fluor 488_1.tif	8	24.505	3.063	0.001	255	255	781.097
Snap-576-Image Export-15_Alexa Fluor 488_1.tif	9	27.04	3.004	0.002	255	255	766.133
Snap-577-Image Export-16_Alexa Fluor 488_1.tif	14	56.193	4.014	0.003	255	255	1023.51
Snap-578-Image Export-17_Alexa Fluor 488_1.tif	24	69.713	2.905	0.004	255	255	740.695
Snap-579-Image Export-18_Alexa Fluor 488_1.tif	18	42.673	2.371	0.002	255	255	604.527
Snap-580-Image Export-19_Alexa Fluor 488_1.tif	11	28.73	2.612	0.002	255	255	666.014
Snap-581-Image Export-20_Alexa Fluor 488_1.tif	18	46.475	2.582	0.003	255	255	658.396
Snap-582-Image Export-21_Alexa Fluor 488_1.tif	2	5.493	2.746	0.0003099	255	255	700.294
Snap-583-Image Export-22_Alexa Fluor 488_1.tif	2	5.493	2.746	0.0003099	255	255	700.294
Snap-584-Image Export-23_Alexa Fluor 488_1.tif	1	1.69	1.69	9.537e-05	255	255	430.95
Snap-585-Image Export-24_Alexa Fluor 488_1.tif	12	34.645	2.887	0.002	255	255	736.206
Snap-586-Image Export-25_Alexa Fluor 488_1.tif	15	42.25	2.817	0.002	255	255	718.25
Snap-587-Image Export-26_Alexa Fluor 488_1.tif	11	33.378	3.034	0.002	255	255	773.751

## Sheet: DAPI n1-n4
Slice	Count	Total Area	Average Size	%Area	Mean	Mode	IntDen		Picture	Extra	Count +extra
BLANK								Blank 1
Snap-674-Image Export-01_DAPI_2-1.tif	21	53339.8	2539.99	3.01	255	255	647697		674	0	21
Snap-675-Image Export-02_DAPI_2-1.tif	55	118259	2150.16	6.673	255	255	548292		675	0	55
Snap-676-Image Export-03_DAPI_2-1.tif	19	38527.4	2027.76	2.174	255	255	517078		676	0	19
Snap-677-Image Export-04_DAPI_2-1.tif	41	111399	2717.05	6.286	255	255	692847		677	0	41
Snap-678-Image Export-05_DAPI_2-1.tif	42	109514	2607.48	6.18	255	255	664907		678	0	42
Snap-679-Image Export-06_DAPI_2-1.tif	70	173818	2483.12	9.809	255	255	633195		679	0	70
Snap-680-Image Export-07_DAPI_2-1.tif	97	235983	2432.82	13.317	255	255	620368		680	0	97
Snap-681-Image Export-08_DAPI_2-1.tif	94	226926	2414.1	12.806	255	255	615596		681	0	94
Snap-682-Image Export-09_DAPI_2-1.tif	61	153918	2523.25	8.686	255	255	643428		682	0	61
Snap-683-Image Export-10_DAPI_2-1.tif	75	204441	2725.88	11.537	255	255	695099		683	0	75
Snap-684-Image Export-11_DAPI_2-1.tif	87	205131	2357.83	11.576	255	255	601246		684	0	87
Snap-685-Image Export-12_DAPI_2-1.tif	67	174756	2608.29	9.862	255	255	665115		685	0	67
Snap-686-Image Export-13_DAPI_2-1.tif	74	230098	3109.43	12.985	255	255	792904		686	0	74
Snap-687-Image Export-14_DAPI_2-1.tif	101	228601	2263.37	12.9	255	255	577160		687	8	109
Snap-688-Image Export-15_DAPI_2-1.tif	106	266785	2516.84	15.055	255	255	641794		688	0	106
Snap-689-Image Export-16_DAPI_2-1.tif	69	177044	2565.86	9.991	255	255	654295		689	0	69
Snap-690-Image Export-17_DAPI_2-1.tif	11	29220.1	2656.37	1.649	255	255	677375		690	0	11
Snap-691-Image Export-18_DAPI_2-1.tif	48	112145	2336.36	6.328	255	255	595773		691	0	48
Snap-692-Image Export-19_DAPI_2-1.tif	105	281353	2679.55	15.877	255	255	683287		692	0	105
Snap-693-Image Export-20_DAPI_2-1.tif	95	216448	2278.41	12.214	255	255	580993		693	0	95
Snap-694-Image Export-21_DAPI_2-1.tif	86	233319	2713.01	13.166	255	255	691819		694	0	86
Snap-695-Image Export-22_DAPI_2-1.tif	66	174860	2649.4	9.867	255	255	675597		695	0	66
Snap-696-Image Export-23_DAPI_2-1.tif	83	212275	2557.53	11.979	255	255	652169		696	0	83
Snap-697-Image Export-24_DAPI_2-1.tif	60	151246	2520.76	8.535	255	255	642794		697	0	60
Snap-698-Image Export-25_DAPI_2-1.tif	38	119009	3131.82	6.716	255	255	798613		698	0	38
Snap-699-Image Export-26_DAPI_2-1.tif	62	165438	2668.35	9.336	255	255	680430		699	0	62
Snap-700-Image Export-27_DAPI_2-1.tif	65	172314	2650.98	9.724	255	255	676000		700	0	65
								blank 2
Snap-701-Image Export-01_DAPI_2-1.tif	34	87421.6	2571.22	4.933	255	255	655662		701	0	34
Snap-702-Image Export-02_DAPI_2-1.tif	51	126539	2481.16	7.141	255	255	632696		702	0	51
Snap-703-Image Export-03_DAPI_2-1.tif	52	106311	2044.44	5.999	255	255	521333		703	0	52
Snap-704-Image Export-04_DAPI_2-1.tif	63	157337	2497.42	8.879	255	255	636841		704	0	63
Snap-705-Image Export-05_DAPI_2-1.tif	5	11988.9	2397.77	0.677	255	255	611432		705	0	5
Snap-706-Image Export-06_DAPI_2-1.tif	73	170500	2335.61	9.621	255	255	595582		706	0	73
Snap-707-Image Export-07_DAPI_2-1.tif	66	145631	2206.53	8.218	255	255	562664		707	0	66
Snap-708-Image Export-08_DAPI_2-1.tif	83	182874	2203.31	10.32	255	255	561843		708	0	83
Snap-709-Image Export-09_DAPI_2-1.tif	43	112113	2607.29	6.327	255	255	664858		709	0	43
Snap-710-Image Export-10_DAPI_2-1.tif	40	104054	2601.34	5.872	255	255	663342		710	0	40
Snap-711-Image Export-11_DAPI_2-1.tif	58	126019	2172.74	7.111	255	255	554049		711	0	58
Snap-712-Image Export-12_DAPI_2-1.tif	78	165850	2126.28	9.359	255	255	542203		712	0	78
Snap-713-Image Export-13_DAPI_2-1.tif	72	159912	2221.01	9.024	255	255	566357		713	0	72
Snap-714-Image Export-14_DAPI_2-1.tif	73	168943	2314.28	9.534	255	255	590142		714	0	73
Snap-715-Image Export-15_DAPI_2-1.tif	59	135802	2301.72	7.663	255	255	586939		715	0	59
Snap-716-Image Export-16_DAPI_2-1.tif	84	193985	2309.34	10.947	255	255	588883		716	0	84
Snap-717-Image Export-17_DAPI_2-1.tif	110	261100	2373.64	14.734	255	255	605277		717	0	110
Snap-718-Image Export-18_DAPI_2-1.tif	53	130233	2457.22	7.349	255	255	626591		718	0	53
Snap-719-Image Export-19_DAPI_2-1.tif	65	162738	2503.66	9.183	255	255	638433		719	0	65
Snap-720-Image Export-20_DAPI_2-1.tif	72	163181	2266.4	9.208	255	255	577932		720	0	72
Snap-721-Image Export-21_DAPI_2-1.tif	78	188266	2413.66	10.624	255	255	615484		721	0	78
Snap-722-Image Export-22_DAPI_2-1.tif	78	201468	2582.92	11.369	255	255	658645		722	0	78
Snap-723-Image Export-23_DAPI_2-1.tif	54	120914	2239.16	6.823	255	255	570985		723	0	54
Snap-724-Image Export-24_DAPI_2-1.tif	72	179020	2486.38	10.102	255	255	634028		724	0	72
Snap-725-Image Export-25_DAPI_2-1.tif	43	100356	2333.86	5.663	255	255	595134		725	0	43
								blank 3
Snap-726-Image Export-01_DAPI_2-1.tif	121	219583	1814.74	12.391	255	255	462758		726	13	134
Snap-727-Image Export-02_DAPI_2-1.tif	107	195446	1826.6	11.029	255	255	465782		727	19	126
Snap-728-Image Export-03_DAPI_2-1.tif	109	213806	1961.52	12.065	255	255	500188		728	19	128
Snap-729-Image Export-04_DAPI_2-1.tif	109	211547	1940.79	11.938	255	255	494903		729	13	122
Snap-730-Image Export-05_DAPI_2-1.tif	148	280955	1898.35	15.854	255	255	484078		730	30	178
Snap-731-Image Export-06_DAPI_2-1.tif	29	61167.9	2109.24	3.452	255	255	537855		731	0	29
Snap-732-Image Export-07_DAPI_2-1.tif	22	59549.7	2706.8	3.36	255	255	690235		732	0	22
Snap-733-Image Export-08_DAPI_2-1.tif	12	35793.4	2982.78	2.02	255	255	760609		733	0	12
Snap-734-Image Export-09_DAPI_2-1.tif	18	47871.8	2659.54	2.701	255	255	678184		734	0	18
Snap-735-Image Export-10_DAPI_2-1.tif	30	71937.4	2397.91	4.059	255	255	611468		735	0	30
Snap-736-Image Export-11_DAPI_2-1.tif	48	118517	2469.11	6.688	255	255	629622		736	0	48
Snap-737-Image Export-12_DAPI_2-1.tif	25	65139.4	2605.57	3.676	255	255	664421		737	28	53
Snap-738-Image Export-13_DAPI_2-1.tif	16	28385.7	1774.1	1.602	255	255	452396		738	20	36
Snap-739-Image Export-14_DAPI_2-1.tif	39	87013.9	2231.12	4.91	255	255	568937		739	0	39
Snap-740-Image Export-15_DAPI_2-1.tif	36	89751.3	2493.09	5.065	255	255	635738		740	7	43
Snap-741-Image Export-16_DAPI_2-1.tif	27	68119.3	2522.93	3.844	255	255	643348		741	8	35
Snap-742-Image Export-17_DAPI_2-1.tif	16	37276.8	2329.8	2.104	255	255	594098		742	0	16
Snap-743-Image Export-18_DAPI_2-1.tif	36	92623.8	2572.88	5.227	255	255	656085		743	0	36
Snap-744-Image Export-19_DAPI_2-1.tif	26	58512.4	2250.48	3.302	255	255	573872		744	10	36
Snap-745-Image Export-20_DAPI_2-1.tif	37	88363.3	2388.2	4.986	255	255	608991		745	0	37
Snap-746-Image Export-21_DAPI_2-1.tif	30	64807.3	2160.24	3.657	255	255	550862		746	0	30
Snap-747-Image Export-22_DAPI_2-1.tif	42	106436	2534.18	6.006	255	255	646217		747	0	42
Snap-748-Image Export-23_DAPI_2-1.tif	2	3020.03	1510.02	0.17	255	255	385054		748	7	9
Snap-749-Image Export-24_DAPI_2-1.tif	2	5127.46	2563.73	0.289	255	255	653751		749	11	13
Snap-750-Image Export-25_DAPI_2-1.tif	5	9084.17	1816.84	0.513	255	255	463293		750	14	19
BLANK N4 to be added below
Snap-751-Image Export-01_Alexa Fluor 488_1.tif	42
Snap-752-Image Export-02.tif	44
Snap-753-Image Export-03.tif	53
Snap-754-Image Export-04.tif	47
Snap-755-Image Export-05.tif
Snap-756-Image Export-06.tif	57
Snap-757-Image Export-07.tif	28
Snap-758-Image Export-08.tif	39
Snap-759-Image Export-09.tif	37
Snap-760-Image Export-10.tif	36
Snap-761-Image Export-11.tif	54
Snap-762-Image Export-12.tif	44
Snap-763-Image Export-13.tif	15
Snap-764-Image Export-14.tif	24
Snap-765-Image Export-15.tif	35
Snap-766-Image Export-16.tif	33
Snap-767-Image Export-17.tif	31
Snap-768-Image Export-18.tif	28
Snap-769-Image Export-19.tif	9
Snap-770-Image Export-20.tif	33
Snap-771-Image Export-21.tif	30
Snap-771-Image Export-21.tif	35
Snap-772-Image Export-22.tif	40
Snap-773-Image Export-23.tif	28
Snap-774-Image Export-24.tif	14
Snap-775-Image Export-25.tif	11
EV BiFC								EV BiFC 1
Snap-951-Image Export-01_DAPI_2-1.tif	52	111212	2138.7	6.276	255	255	545367		951	0	52
Snap-952-Image Export-02_DAPI_2-1.tif	49	91394.8	1865.2	5.157	255	255	475626		952	0	49
Snap-953-Image Export-03_DAPI_2-1.tif	74	153600	2075.67	8.668	255	255	529297		953	8	82
Snap-954-Image Export-04_DAPI_2-1.tif	108	231473	2143.27	13.062	255	255	546533		954	0	108
Snap-955-Image Export-05_DAPI_2-1.tif	184	310863	1689.47	17.542	255	255	430816		955	49	233
Snap-956-Image Export-06_DAPI_2-1.tif	181	348275	1924.17	19.653	255	255	490664		956	17	198
Snap-957-Image Export-07_DAPI_2-1.tif	113	229206	2028.37	12.934	255	255	517235		957	0	113
Snap-958-Image Export-08_DAPI_2-1.tif	78	179943	2306.96	10.154	255	255	588274		958	0	78
Snap-959-Image Export-09_DAPI_2-1.tif	128	262702	2052.36	14.824	255	255	523351		959	14	142
Snap-960-Image Export-10_DAPI_2-1.tif	106	204397	1928.27	11.534	255	255	491709		960	26	132
Snap-961-Image Export-11_DAPI_2-1.tif	146	276615	1894.62	15.609	255	255	483128		961	26	172
Snap-962-Image Export-12_DAPI_2-1.tif	173	312997	1809.23	17.663	255	255	461354		962	31	204
Snap-963-Image Export-13_DAPI_2-1.tif	115	213513	1856.63	12.049	255	255	473442		963	68	183
Snap-964-Image Export-14_DAPI_2-1.tif	93	178699	1921.49	10.084	255	255	489981		964	15	108
Snap-965-Image Export-15_DAPI_2-1.tif	74	145706	1969	8.222	255	255	502095		965	7	81
Snap-966-Image Export-16_DAPI_2-1.tif	66	118092	1789.28	6.664	255	255	456265		966	12	78
Snap-967-Image Export-17_DAPI_2-1.tif	50	94858.9	1897.18	5.353	255	255	483780		967	0	50
Snap-968-Image Export-18_DAPI_2-1.tif	55	100268	1823.06	5.658	255	255	464879		968	7	62
Snap-969-Image Export-19_DAPI_2-1.tif	70	143688	2052.68	8.108	255	255	523433		969	14	84
Snap-970-Image Export-20_DAPI_2-1.tif	79	162049	2051.25	9.144	255	255	523070		970	0	79
Snap-971-Image Export-21_DAPI_2-1.tif	65	131364	2020.99	7.413	255	255	515352		971	0	65
Snap-972-Image Export-22_DAPI_2-1.tif	69	133411	1933.49	7.528	255	255	493041		972	0	69
Snap-973-Image Export-23_DAPI_2-1.tif	66	133696	2025.7	7.545	255	255	516554		973	8	74
Snap-974-Image Export-24_DAPI_2-1.tif	56	105078	1876.39	5.93	255	255	478480		974	0	56
Snap-975-Image Export-25_DAPI_2-1.tif	34	76836.7	2259.9	4.336	255	255	576275		975	0	34
								EV BiFC 2
Snap-926-Image Export-01_DAPI_2-1.tif	55	142837	2597.04	8.06	255	255	662245		926	0	55
Snap-927-Image Export-02_DAPI_2-1.tif	19	49936.5	2628.24	2.818	255	255	670201		927	0	19
Snap-928-Image Export-03_DAPI_2-1.tif	22	55644.9	2529.32	3.14	255	255	644975		928	0	22
Snap-929-Image Export-04_DAPI_2-1.tif	53	130589	2463.95	7.369	255	255	628307		929	0	53
Snap-930-Image Export-05_DAPI_2-1.tif	64	137580	2149.68	7.764	255	255	548168		930	0	64
Snap-931-Image Export-06_DAPI_2-1.tif	64	143423	2240.98	8.093	255	255	571450		931	0	64
Snap-932-Image Export-07_DAPI_2-1.tif	75	164723	2196.31	9.295	255	255	560060		932	0	75
Snap-933-Image Export-08_DAPI_2-1.tif	88	188703	2144.35	10.649	255	255	546809		933	0	88
Snap-934-Image Export-09_DAPI_2-1.tif	78	154469	1980.37	8.717	255	255	504993		934	0	78
Snap-935-Image Export-10_DAPI_2-1.tif	33	75569.6	2289.99	4.264	255	255	583947		935	0	33
Snap-936-Image Export-11_DAPI_2-1.tif	56	138501	2473.24	7.816	255	255	630676		936	0	56
Snap-937-Image Export-12_DAPI_2-1.tif	68	136473	2006.95	7.701	255	255	511772		937	0	68
Snap-938-Image Export-13_DAPI_2-1.tif	65	144206	2218.55	8.138	255	255	565730		938	0	65
Snap-939-Image Export-14_DAPI_2-1.tif	130	252885	1945.27	14.27	255	255	496044		939	0	130
Snap-940-Image Export-15_DAPI_2-1.tif	152	368902	2426.99	20.817	255	255	618882		940	0	152
Snap-941-Image Export-16_DAPI_2-1.tif	54	125701	2327.8	7.093	255	255	593588		941	0	54
Snap-942-Image Export-17_DAPI_2-1.tif	126	261167	2072.75	14.738	255	255	528552		942	0	126
Snap-943-Image Export-18_DAPI_2-1.tif	103	234325	2275	13.223	255	255	580126		943	0	103
Snap-944-Image Export-19_DAPI_2-1.tif	76	159302	2096.08	8.989	255	255	534500		944	0	76
Snap-945-Image Export-20_DAPI_2-1.tif	75	154327	2057.69	8.709	255	255	524712		945	0	75
Snap-946-Image Export-21_DAPI_2-1.tif	64	148100	2314.06	8.357	255	255	590085		946	0	64
Snap-947-Image Export-22_DAPI_2-1.tif	92	212015	2304.51	11.964	255	255	587651		947	0	92
Snap-948-Image Export-23_DAPI_2-1.tif	105	228817	2179.21	12.912	255	255	555698		948	0	105
Snap-949-Image Export-24_DAPI_2-1.tif	78	181159	2322.55	10.223	255	255	592250		949	0	78
Snap-950-Image Export-25_DAPI_2-1.tif	24	51274.6	2136.44	2.893	255	255	544793		950	0	24
								EV BiFC 3
Snap-901-Image Export-01_DAPI_2-1.tif	22	58819.6	2673.62	3.319	255	255	681773		901	0	22
Snap-902-Image Export-02_DAPI_2-1.tif	15	37737.7	2515.85	2.13	255	255	641541		902	0	15
Snap-903-Image Export-03_DAPI_2-1.tif	26	59549.7	2290.37	3.36	255	255	584045		903	0	26
Snap-904-Image Export-04_DAPI_2-1.tif	55	118619	2156.71	6.694	255	255	549961		904	0	55
Snap-905-Image Export-05_DAPI_2-1.tif	64	141963	2218.17	8.011	255	255	565634		905	0	64
Snap-906-Image Export-06_DAPI_2-1.tif	75	165207	2202.76	9.323	255	255	561703		906	0	75
Snap-907-Image Export-07_DAPI_2-1.tif	42	93761.2	2232.41	5.291	255	255	569264		907	0	42
Snap-908-Image Export-08_DAPI_2-1.tif	60	136606	2276.77	7.709	255	255	580576		908	0	60
Snap-909-Image Export-09_DAPI_2-1.tif	91	205300	2256.04	11.585	255	255	575291		909	0	91
Snap-910-Image Export-10_DAPI_2-1.tif	78	189956	2435.33	10.719	255	255	621009		910	0	78
Snap-911-Image Export-11_DAPI_2-1.tif	88	218980	2488.41	12.357	255	255	634546		911	0	88
Snap-912-Image Export-12_DAPI_2-1.tif	83	209028	2518.41	11.796	255	255	642193		912	0	83
Snap-913-Image Export-13_DAPI_2-1.tif	61	134936	2212.07	7.614	255	255	564076		913	0	61
Snap-914-Image Export-14_DAPI_2-1.tif	57	121978	2139.97	6.883	255	255	545692		914	0	57
Snap-915-Image Export-15_DAPI_2-1.tif	68	166192	2443.99	9.378	255	255	623219		915	0	68
Snap-916-Image Export-16_DAPI_2-1.tif	21	39748	1892.76	2.243	255	255	482654		916	0	21
Snap-917-Image Export-17_DAPI_2-1.tif	58	120984	2085.93	6.827	255	255	531913		917	0	58
Snap-918-Image Export-18_DAPI_2-1.tif	55	117603	2138.23	6.636	255	255	545250		918	0	55
Snap-919-Image Export-19_DAPI_2-1.tif	49	101348	2068.34	5.719	255	255	527426		919	0	49
Snap-920-Image Export-20_DAPI_2-1.tif	95	223912	2356.97	12.635	255	255	601027		920	0	95
Snap-921-Image Export-21_DAPI_2-1.tif	61	133960	2196.07	7.559	255	255	559998		921	0	61
Snap-922-Image Export-22_DAPI_2-1.tif	59	138589	2348.96	7.821	255	255	598986		922	0	59
Snap-923-Image Export-23_DAPI_2-1.tif	75	158124	2108.31	8.923	255	255	537620		923	0	75
									924	0
									925	0
								EV BiFC 4
Snap-876-Image Export-01_DAPI_2-1.tif	34	89964.2	2646.01	5.077	255	255	674731		876	0	34
Snap-877-Image Export-02_DAPI_2-1.tif	19	51624	2717.05	2.913	255	255	692849		877	0	19
Snap-878-Image Export-03_DAPI_2-1.tif	21	51545.4	2454.54	2.909	255	255	625909		878	0	21
Snap-879-Image Export-04_DAPI_2-1.tif	45	93025.6	2067.24	5.249	255	255	527145		879	0	45
Snap-880-Image Export-05_DAPI_2-1.tif	61	134525	2205.33	7.591	255	255	562360		880	0	61
Snap-881-Image Export-06_DAPI_2-1.tif	41	100114	2441.81	5.649	255	255	622662		881	0	41
Snap-882-Image Export-07_DAPI_2-1.tif	63	154951	2459.55	8.744	255	255	627184		882	0	63
Snap-883-Image Export-08_DAPI_2-1.tif	62	155160	2502.58	8.756	255	255	638159		883	0	62
Snap-884-Image Export-09_DAPI_2-1.tif	36	83973.1	2332.59	4.739	255	255	594810		884	0	36
Snap-885-Image Export-10_DAPI_2-1.tif	49	107209	2187.94	6.05	255	255	557924		885	0	49
Snap-886-Image Export-11_DAPI_2-1.tif	45	105501	2344.47	5.953	255	255	597840		886	0	45
Snap-887-Image Export-12_DAPI_2-1.tif	29	73810.8	2545.2	4.165	255	255	649026		887	0	29
Snap-888-Image Export-13_DAPI_2-1.tif	49	102774	2097.42	5.8	255	255	534842		888	0	49
Snap-889-Image Export-14_DAPI_2-1.tif	53	113359	2138.85	6.397	255	255	545406		889	0	53
Snap-890-Image Export-15_DAPI_2-1.tif	57	139240	2442.81	7.857	255	255	622916		890	0	57
Snap-891-Image Export-16_DAPI_2-1.tif	48	103773	2161.94	5.856	255	255	551295		891	0	48
Snap-892-Image Export-17_DAPI_2-1.tif	63	138964	2205.78	7.842	255	255	562474		892	0	63
Snap-893-Image Export-18_DAPI_2-1.tif	31	73250.5	2362.92	4.134	255	255	602545		893	0	31
Snap-894-Image Export-19_DAPI_2-1.tif	45	98770.8	2194.91	5.574	255	255	559701		894	0	45
Snap-895-Image Export-20_DAPI_2-1.tif	66	151859	2300.89	8.569	255	255	586727		895	0	66
Snap-896-Image Export-21_DAPI_2-1.tif	48	109426	2279.71	6.175	255	255	581327		896	0	48
Snap-897-Image Export-22_DAPI_2-1.tif	67	142277	2123.53	8.029	255	255	541502		897	0	67
Snap-898-Image Export-23_DAPI_2-1.tif	65	147680	2272	8.334	255	255	579361		898	0	65
Snap-899-Image Export-24_DAPI_2-1.tif	31	68216	2200.52	3.849	255	255	561132		899	0	31
Snap-900-Image Export-25_DAPI_2-1.tif	45	95072.2	2112.72	5.365	255	255	538743		900	0	45
EV V1S								EV V1S 1
Snap-851-Image Export-01_DAPI_2-1.tif	64	139483	2179.43	7.871	255	255	555754		851	0	64
Snap-852-Image Export-02_DAPI_2-1.tif	48	119494	2489.47	6.743	255	255	634814		852	0	48
Snap-853-Image Export-03_DAPI_2-1.tif	21	60805.4	2895.49	3.431	255	255	738351		853	0	21
Snap-854-Image Export-04_DAPI_2-1.tif	107	238575	2229.67	13.463	255	255	568566		854	0	107
Snap-855-Image Export-05_DAPI_2-1.tif	80	187997	2349.97	10.609	255	255	599241		855	0	80
Snap-856-Image Export-06_DAPI_2-1.tif	115	253056	2200.49	14.28	255	255	561124		856	0	115
Snap-857-Image Export-07_DAPI_2-1.tif	77	164505	2136.42	9.283	255	255	544788		857	0	77
Snap-858-Image Export-08_DAPI_2-1.tif	80	183214	2290.18	10.339	255	255	583995		858	0	80
Snap-859-Image Export-09_DAPI_2-1.tif	54	139076	2575.49	7.848	255	255	656750		859	0	54
Snap-860-Image Export-10_DAPI_2-1.tif	35	92644.5	2646.99	5.228	255	255	674982		860	0	35
Snap-861-Image Export-11_DAPI_2-1.tif	32	74021.6	2313.17	4.177	255	255	589859		861	0	32
Snap-862-Image Export-12_DAPI_2-1.tif	86	219933	2557.36	12.411	255	255	652128		862	0	86
Snap-863-Image Export-13_DAPI_2-1.tif	99	229378	2316.95	12.944	255	255	590823		863	0	99
Snap-864-Image Export-14_DAPI_2-1.tif	73	179689	2461.5	10.14	255	255	627682		864	0	73
Snap-865-Image Export-15_DAPI_2-1.tif	107	252808	2362.69	14.266	255	255	602486		865	0	107
Snap-866-Image Export-16_DAPI_2-1.tif	104	230243	2213.87	12.993	255	255	564537		866	0	104
Snap-867-Image Export-17_DAPI_2-1.tif	96	211503	2203.15	11.935	255	255	561804		867	0	96
Snap-868-Image Export-18_DAPI_2-1.tif	27	81192.7	3007.14	4.582	255	255	766820		868	0	27
Snap-869-Image Export-19_DAPI_2-1.tif	65	142207	2187.8	8.025	255	255	557890		869	0	65
Snap-870-Image Export-20_DAPI_2-1.tif	56	134213	2396.66	7.574	255	255	611149		870	0	56
Snap-871-Image Export-21_DAPI_2-1.tif	62	147066	2372.04	8.299	255	255	604870		871	0	62
Snap-872-Image Export-22_DAPI_2-1.tif	48	115796	2412.42	6.534	255	255	615168		872	0	48
Snap-873-Image Export-23_DAPI_2-1.tif	96	219741	2288.96	12.4	255	255	583686		873	0	96
Snap-874-Image Export-24_DAPI_2-1.tif	36	85280.4	2368.9	4.812	255	255	604069		874	0	36
Snap-875-Image Export-25_DAPI_2-1.tif	60	136097	2268.28	7.68	255	255	578412		875	0	60
Snap-826-Image Export-01_DAPI_2-1.tif	47	106162	2258.78	5.991	255	255	575988		826	0	47
Snap-827-Image Export-02_DAPI_2-1.tif	83	190481	2294.95	10.749	255	255	585212		827	0	83
Snap-828-Image Export-03_DAPI_2-1.tif	49	113521	2316.76	6.406	255	255	590773		828	0	49
Snap-829-Image Export-04_DAPI_2-1.tif	43	106796	2483.62	6.027	255	255	633324		829	0	43
Snap-830-Image Export-05_DAPI_2-1.tif	74	180574	2440.19	10.19	255	255	622250		830	0	74
Snap-831-Image Export-05_DAPI_2-1.tif									831	0	NA
Snap-832-Image Export-06_DAPI_2-1.tif	77	169663	2203.42	9.574	255	255	561872		832	0	77
Snap-833-Image Export-07_DAPI_2-1.tif	67	158448	2364.89	8.941	255	255	603047		833	0	67
Snap-834-Image Export-08_DAPI_2-1.tif	61	145124	2379.08	8.189	255	255	606666		834	0	61
Snap-835-Image Export-09_DAPI_2-1.tif	65	144111	2217.1	8.132	255	255	565360		835	0	65
Snap-836-Image Export-10_DAPI_2-1.tif	75	194974	2599.66	11.002	255	255	662913		836	0	75
Snap-837-Image Export-11_DAPI_2-1.tif	65	160612	2470.95	9.063	255	255	630092		837	0	65
Snap-838-Image Export-12_DAPI_2-1.tif	61	150960	2474.76	8.519	255	255	631063		838	0	61
Snap-839-Image Export-13_DAPI_2-1.tif	76	174398	2294.71	9.841	255	255	585151		839	0	76
Snap-840-Image Export-14_DAPI_2-1.tif	52	123342	2371.96	6.96	255	255	604849		840	0	52
Snap-841-Image Export-15_DAPI_2-1.tif	47	104029	2213.38	5.87	255	255	564412		841	0	47
Snap-842-Image Export-16_DAPI_2-1.tif	64	152966	2390.1	8.632	255	255	609474		842	0	64
Snap-843-Image Export-17_DAPI_2-1.tif	40	95997.9	2399.95	5.417	255	255	611987		843	0	40
Snap-844-Image Export-18_DAPI_2-1.tif	71	176652	2488.05	9.969	255	255	634454		844	0	71
Snap-845-Image Export-19_DAPI_2-1.tif	83	178286	2148.02	10.061	255	255	547745		845	0	83
Snap-846-Image Export-20_DAPI_2-1.tif	124	279488	2253.94	15.772	255	255	574754		846	0	124
Snap-847-Image Export-21_DAPI_2-1.tif	91	204329	2245.37	11.53	255	255	572569		847	0	91
Snap-848-Image Export-22_DAPI_2-1.tif	58	133487	2301.5	7.533	255	255	586883		848	0	58
Snap-849-Image Export-23_DAPI_2-1.tif	81	196626	2427.48	11.096	255	255	619008		849	0	81
Snap-850-Image Export-24_DAPI_2-1.tif	55	121637	2211.58	6.864	255	255	563953		850	0	55
Snap-801-Image Export-01_DAPI_2-1.tif	39	88010.6	2256.68	4.966	255	255	575454
Snap-802-Image Export-02_DAPI_2-1.tif	24	61036	2543.17	3.444	255	255	648508
Snap-803-Image Export-03_DAPI_2-1.tif	40	94772.2	2369.31	5.348	255	255	604173
Snap-804-Image Export-04_DAPI_2-1.tif	15	33679.2	2245.28	1.901	255	255	572546
Snap-805-Image Export-05_DAPI_2-1.tif	60	136749	2279.15	7.717	255	255	581183
Snap-806-Image Export-06_DAPI_2-1.tif	34	82569.2	2428.51	4.659	255	255	619269
Snap-807-Image Export-07_DAPI_2-1.tif	25	62214.4	2488.58	3.511	255	255	634587
Snap-808-Image Export-08_DAPI_2-1.tif	34	83164.9	2446.03	4.693	255	255	623737
Snap-809-Image Export-09_DAPI_2-1.tif	74	165841	2241.1	9.359	255	255	571480
Snap-810-Image Export-10_DAPI_2-1.tif	24	52660.4	2194.18	2.972	255	255	559517
Snap-811-Image Export-11_DAPI_2-1.tif	30	76581.9	2552.73	4.322	255	255	650946
Snap-812-Image Export-12_DAPI_2-1.tif	40	94814.5	2370.36	5.35	255	255	604442
Snap-813-Image Export-13_DAPI_2-1.tif	61	144831	2374.28	8.173	255	255	605442
Snap-814-Image Export-14_DAPI_2-1.tif	46	114432	2487.65	6.457	255	255	634351
Snap-815-Image Export-15_DAPI_2-1.tif	44	98656.7	2242.2	5.567	255	255	571760
Snap-816-Image Export-16_DAPI_2-1.tif	27	66148.7	2449.95	3.733	255	255	624738
Snap-817-Image Export-17_DAPI_2-1.tif	26	61685.8	2372.53	3.481	255	255	604996
Snap-818-Image Export-18_DAPI_2-1.tif	56	141694	2530.25	7.996	255	255	645213
Snap-819-Image Export-19_DAPI_2-1.tif	31	82385.4	2657.59	4.649	255	255	677686
Snap-820-Image Export-20_DAPI_2-1.tif	18	41274	2293	2.329	255	255	584715
Snap-821-Image Export-21_DAPI_2-1.tif	55	134418	2443.95	7.585	255	255	623209
Snap-822-Image Export-22_DAPI_2-1.tif	51	130242	2553.77	7.35	255	255	651212
Snap-823-Image Export-23_DAPI_2-1.tif	41	97285.7	2372.82	5.49	255	255	605070
Snap-824-Image Export-24_DAPI_2-1.tif	15	37101.4	2473.43	2.094	255	255	630724
Snap-825-Image Export-25_DAPI_2-1.tif	57	135608	2379.09	7.652	255	255	606668
Snap-776-Image Export-01_DAPI_2-1.tif	34	79974.6	2352.19	4.513	255	255	599810
Snap-777-Image Export-02_DAPI_2-1.tif	15	37132.7	2475.51	2.095	255	255	631256
Snap-778-Image Export-03_DAPI_2-1.tif	19	43278.8	2277.83	2.442	255	255	580847
Snap-779-Image Export-04_DAPI_2-1.tif	13	31540	2426.16	1.78	255	255	618670
Snap-780-Image Export-05_DAPI_2-1.tif	43	101771	2366.77	5.743	255	255	603525
Snap-781-Image Export-06_DAPI_2-1.tif	50	116870	2337.41	6.595	255	255	596038
Snap-782-Image Export-07_DAPI_2-1.tif	45	104134	2314.1	5.876	255	255	590095
Snap-783-Image Export-08_DAPI_2-1.tif	27	70895.9	2625.78	4.001	255	255	669573
Snap-784-Image Export-09_DAPI_2-1.tif	54	139023	2574.5	7.845	255	255	656496
Snap-785-Image Export-10_DAPI_2-1.tif	35	84939	2426.83	4.793	255	255	618841
Snap-786-Image Export-11_DAPI_2-1.tif	60	140728	2345.46	7.941	255	255	598092
Snap-787-Image Export-12_DAPI_2-1.tif	48	112231	2338.15	6.333	255	255	596228
Snap-788-Image Export-13_DAPI_2-1.tif	44	101715	2311.71	5.74	255	255	589486
Snap-789-Image Export-14_DAPI_2-1.tif	48	111189	2316.43	6.274	255	255	590691
Snap-790-Image Export-15_DAPI_2-1.tif	25	60663.4	2426.54	3.423	255	255	618767
Snap-791-Image Export-16_DAPI_2-1.tif	64	170067	2657.3	9.597	255	255	677612
Snap-792-Image Export-17_DAPI_2-1.tif	64	157707	2464.17	8.899	255	255	628364
Snap-793-Image Export-18_DAPI_2-1.tif	34	85113.9	2503.35	4.803	255	255	638354
Snap-794-Image Export-19_DAPI_2-1.tif	45	118207	2626.83	6.67	255	255	669842
Snap-795-Image Export-20_DAPI_2-1.tif	37	87577.5	2366.96	4.942	255	255	603575
Snap-796-Image Export-21_DAPI_2-1.tif	50	130049	2600.98	7.339	255	255	663249
Snap-797-Image Export-22_DAPI_2-1.tif	46	110128	2394.09	6.215	255	255	610492
Snap-798-Image Export-23_DAPI_2-1.tif	21	59589.4	2837.59	3.363	255	255	723586
Snap-799-Image Export-24_DAPI_2-1.tif	33	78695.7	2384.72	4.441	255	255	608103
Snap-800-Image Export-25_DAPI_2-1.tif	41	99712.5	2432.01	5.627	255	255	620163
FFP BiFC
Snap-1051-Image Export-01_DAPI_2-1.tif	57	128486	2254.15	7.251	255	255	574808
Snap-1052-Image Export-02_DAPI_2-1.tif	70	138185	1974.08	7.798	255	255	503390
Snap-1053-Image Export-03_DAPI_2-1.tif	61	130123	2133.17	7.343	255	255	543958
Snap-1054-Image Export-04_DAPI_2-1.tif	48	109733	2286.09	6.192	255	255	582954
Snap-1055-Image Export-05_DAPI_2-1.tif	56	118949	2124.1	6.712	255	255	541645
Snap-1056-Image Export-06_DAPI_2-1.tif	37	82023.7	2216.86	4.629	255	255	565299
Snap-1057-Image Export-07_DAPI_2-1.tif	82	192400	2346.34	10.857	255	255	598318
Snap-1058-Image Export-08_DAPI_2-1.tif	67	138389	2065.51	7.809	255	255	526705
Snap-1059-Image Export-09_DAPI_2-1.tif	58	133842	2307.62	7.553	255	255	588444
Snap-1060-Image Export-10_DAPI_2-1.tif	48	103788	2162.24	5.857	255	255	551371
Snap-1061-Image Export-11_DAPI_2-1.tif	18	38390	2132.78	2.166	255	255	543859
Snap-1062-Image Export-12_DAPI_2-1.tif	19	47535.5	2501.87	2.682	255	255	637976
Snap-1063-Image Export-13_DAPI_2-1.tif	32	66939.2	2091.85	3.777	255	255	533422
Snap-1064-Image Export-14_DAPI_2-1.tif	67	130043	1940.93	7.338	255	255	494938
Snap-1065-Image Export-15_DAPI_2-1.tif	55	118904	2161.89	6.71	255	255	551281
Snap-1066-Image Export-16_DAPI_2-1.tif	105	230412	2194.4	13.002	255	255	559571
Snap-1067-Image Export-17_DAPI_2-1.tif	95	223024	2347.62	12.585	255	255	598643
Snap-1068-Image Export-18_DAPI_2-1.tif	62	145554	2347.65	8.214	255	255	598650
Snap-1069-Image Export-19_DAPI_2-1.tif	45	116208	2582.39	6.558	255	255	658511
Snap-1070-Image Export-20_DAPI_2-1.tif	21	45123	2148.71	2.546	255	255	547922
Snap-1071-Image Export-21_DAPI_2-1.tif	30	67735.6	2257.85	3.822	255	255	575753
Snap-1072-Image Export-22_DAPI_2-1.tif	28	60123.9	2147.28	3.393	255	255	547557
Snap-1073-Image Export-23_DAPI_2-1.tif	7	17661.3	2523.05	0.997	255	255	643378
Snap-1074-Image Export-24_DAPI_2-1.tif	19	49320.1	2595.8	2.783	255	255	661928
Snap-1075-Image Export-25_DAPI_2-1.tif	61	131520	2156.07	7.422	255	255	549799
Snap-1026-Image Export-01_DAPI_2-1.tif	43	102853	2391.93	5.804	255	255	609942
Snap-1027-Image Export-02_DAPI_2-1.tif	74	166168	2245.51	9.377	255	255	572606
Snap-1028-Image Export-03_DAPI_2-1.tif	70	184416	2634.51	10.407	255	255	671800
Snap-1029-Image Export-04_DAPI_2-1.tif	53	113779	2146.77	6.421	255	255	547426
Snap-1030-Image Export-05_DAPI_2-1.tif	70	158941	2270.59	8.969	255	255	579000
Snap-1031-Image Export-06_DAPI_2-1.tif	58	131112	2260.55	7.399	255	255	576440
Snap-1032-Image Export-07_DAPI_2-1.tif	82	196505	2396.4	11.089	255	255	611082
Snap-1033-Image Export-08_DAPI_2-1.tif	37	81707.3	2208.3	4.611	255	255	563118
Snap-1034-Image Export-09_DAPI_2-1.tif	67	146040	2179.7	8.241	255	255	555823
Snap-1035-Image Export-10_DAPI_2-1.tif	48	111070	2313.96	6.268	255	255	590060
Snap-1036-Image Export-11_DAPI_2-1.tif	62	132310	2134.03	7.466	255	255	544177
Snap-1037-Image Export-12_DAPI_2-1.tif	69	149824	2171.36	8.455	255	255	553697
Snap-1038-Image Export-13_DAPI_2-1.tif	94	198299	2109.56	11.19	255	255	537938
Snap-1039-Image Export-14_DAPI_2-1.tif	74	157555	2129.12	8.891	255	255	542926
Snap-1041-Image Export-15_DAPI_2-1.tif	49	125496	2561.14	7.082	255	255	653089
Snap-1042-Image Export-16_DAPI_2-1.tif	46	105922	2302.64	5.977	255	255	587174
Snap-1043-Image Export-17_DAPI_2-1.tif	58	123312	2126.07	6.959	255	255	542148
Snap-1044-Image Export-18_DAPI_2-1.tif	77	178459	2317.64	10.07	255	255	590999
Snap-1045-Image Export-19_DAPI_2-1.tif	19	45995.5	2420.81	2.596	255	255	617308
Snap-1046-Image Export-20_DAPI_2-1.tif	29	74953.6	2584.61	4.23	255	255	659075
Snap-1047-Image Export-21_DAPI_2-1.tif	49	112509	2296.1	6.349	255	255	585505
Snap-1048-Image Export-22_DAPI_2-1.tif	63	141934	2252.92	8.009	255	255	574496
Snap-1049-Image Export-23_DAPI_2-1.tif	63	132665	2105.79	7.486	255	255	536977
Snap-1050-Image Export-24_DAPI_2-1.tif	38	79002.9	2079.02	4.458	255	255	530151
Snap-1001-Image Export-01_DAPI_2-1.tif	26	61421.4	2362.36	3.466	255	255	602402
Snap-1002-Image Export-02_DAPI_2-1.tif	15	33472.6	2231.5	1.889	255	255	569034
Snap-1003-Image Export-03_DAPI_2-1.tif	29	73357.8	2529.58	4.14	255	255	645043
Snap-1004-Image Export-04_DAPI_2-1.tif	40	93995.3	2349.88	5.304	255	255	599220
Snap-1005-Image Export-05_DAPI_2-1.tif	65	157557	2423.95	8.891	255	255	618107
Snap-1006-Image Export-06_DAPI_2-1.tif	39	93043.8	2385.74	5.251	255	255	608363
Snap-1007-Image Export-07_DAPI_2-1.tif	69	146384	2121.5	8.26	255	255	540983
Snap-1008-Image Export-08_DAPI_2-1.tif	89	204689	2299.88	11.551	255	255	586468
Snap-1009-Image Export-09_DAPI_2-1.tif	56	117032	2089.85	6.604	255	255	532912
Snap-1010-Image Export-10_DAPI_2-1.tif	64	142518	2226.85	8.042	255	255	567846
Snap-1011-Image Export-11_DAPI_2-1.tif	50	120276	2405.51	6.787	255	255	613406
Snap-1012-Image Export-12_DAPI_2-1.tif	57	120293	2110.39	6.788	255	255	538151
Snap-1013-Image Export-13_DAPI_2-1.tif	69	151748	2199.25	8.563	255	255	560810
Snap-1014-Image Export-14_DAPI_2-1.tif	41	103720	2529.76	5.853	255	255	645090
Snap-1015-Image Export-15_DAPI_2-1.tif	58	134971	2327.09	7.616	255	255	593409
Snap-1016-Image Export-16_DAPI_2-1.tif	33	83080	2517.57	4.688	255	255	641982
Snap-1017-Image Export-17_DAPI_2-1.tif	39	70082.6	1796.99	3.955	255	255	458232
Snap-1018-Image Export-18_DAPI_2-1.tif	16	37409.4	2338.09	2.111	255	255	596213
Snap-1019-Image Export-19_DAPI_2-1.tif	16	50877	3179.81	2.871	255	255	810853
Snap-1020-Image Export-20_DAPI_2-1.tif	53	126250	2382.07	7.124	255	255	607428
Snap-1021-Image Export-21_DAPI_2-1.tif	56	138191	2467.7	7.798	255	255	629264
Snap-1022-Image Export-22_DAPI_2-1.tif	66	133975	2029.93	7.56	255	255	517631
Snap-1023-Image Export-23_DAPI_2-1.tif	93	215342	2315.5	12.152	255	255	590454
Snap-1024-Image Export-24_DAPI_2-1.tif	28	67060.5	2395.02	3.784	255	255	610729
Snap-1025-Image Export-25_DAPI_2-1.tif	30	70623	2354.1	3.985	255	255	600295
Snap-976-Image Export-01_DAPI_2-1.tif	33	92252.9	2795.54	5.206	255	255	712863
Snap-977-Image Export-02_DAPI_2-1.tif	14	32174.6	2298.19	1.816	255	255	586038
Snap-978-Image Export-03_DAPI_2-1.tif	60	154416	2573.6	8.714	255	255	656269
Snap-979-Image Export-04_DAPI_2-1.tif	43	105671	2457.48	5.963	255	255	626656
Snap-980-Image Export-05_DAPI_2-1.tif	74	174357	2356.17	9.839	255	255	600824
Snap-981-Image Export-06_DAPI_2-1.tif	46	102963	2238.32	5.81	255	255	570772
Snap-982-Image Export-07_DAPI_2-1.tif	27	62201.3	2303.75	3.51	255	255	587457
Snap-983-Image Export-08_DAPI_2-1.tif	66	155808	2360.73	8.792	255	255	601987
Snap-984-Image Export-09_DAPI_2-1.tif	45	92360.2	2052.45	5.212	255	255	523374
Snap-985-Image Export-10_DAPI_2-1.tif	46	127617	2774.29	7.202	255	255	707444
Snap-986-Image Export-11_DAPI_2-1.tif	21	50539.4	2406.64	2.852	255	255	613693
Snap-987-Image Export-12_DAPI_2-1.tif	20	38008.9	1900.45	2.145	255	255	484614
Snap-988-Image Export-13_DAPI_2-1.tif	24	75223.2	3134.3	4.245	255	255	799246
Snap-989-Image Export-14_DAPI_2-1.tif	8	18162.4	2270.3	1.025	255	255	578927
Snap-990-Image Export-15_DAPI_2-1.tif	31	74978.5	2418.66	4.231	255	255	616759
Snap-991-Image Export-16_DAPI_2-1.tif	50	133642	2672.84	7.541	255	255	681573
Snap-992-Image Export-17_DAPI_2-1.tif	36	89161	2476.7	5.031	255	255	631557
Snap-993-Image Export-18_DAPI_2-1.tif	25	62463.7	2498.55	3.525	255	255	637129
Snap-994-Image Export-19_DAPI_2-1.tif	35	84846.4	2424.18	4.788	255	255	618167
Snap-995-Image Export-20_DAPI_2-1.tif	88	200589	2279.42	11.319	255	255	581252
Snap-996-Image Export-21_DAPI_2-1.tif	43	105602	2455.86	5.959	255	255	626243
Snap-997-Image Export-22_DAPI_2-1.tif	17	37767.7	2221.63	2.131	255	255	566515
Snap-998-Image Export-23_DAPI_2-1.tif	32	100811	3150.33	5.689	255	255	803335
Snap-999-Image Export-24_DAPI_2-1.tif	44	113520	2580.01	6.406	255	255	657901
Snap-1000-Image Export-25_DAPI_2-1.tif	17	58022.8	3413.1	3.274	255	255	870342
FFP V1S
Snap-647-Image Export-01_DAPI_2-1.tif	26	64803.9	2492.46	3.657	255	255	635577
Snap-648-Image Export-02_DAPI_2-1.tif	9	18150.6	2016.73	1.024	255	255	514267
Snap-649-Image Export-03_DAPI_2-1.tif	18	41845.2	2324.74	2.361	255	255	592808
Snap-650-Image Export-04_DAPI_2-1.tif	46	118277	2571.24	6.674	255	255	655667	FFP V1S 2	643	20
Snap-651-Image Export-05_DAPI_2-1.tif	49	116122	2369.83	6.553	255	255	604306		637	21
Snap-652-Image Export-06_DAPI_2-1.tif	43	99994.3	2325.45	5.643	255	255	592990
Snap-653-Image Export-07_DAPI_2-1.tif	25	47815.2	1912.61	2.698	255	255	487715
Snap-654-Image Export-08_DAPI_2-1.tif	19	50885.1	2678.16	2.871	255	255	682931
Snap-655-Image Export-09_DAPI_2-1.tif	27	72870.3	2698.9	4.112	255	255	688219
Snap-656-Image Export-10_DAPI_2-1.tif	17	41993.5	2470.21	2.37	255	255	629903
Snap-657-Image Export-11_DAPI_2-1.tif	6	13604.1	2267.35	0.768	255	255	578173
Snap-658-Image Export-12_DAPI_2-1.tif	7	15752.9	2250.42	0.889	255	255	573856
Snap-659-Image Export-13_DAPI_2-1.tif	24	60470.7	2519.61	3.412	255	255	642502
Snap-660-Image Export-14_DAPI_2-1.tif	26	66886	2572.54	3.774	255	255	655997
Snap-661-Image Export-15_DAPI_2-1.tif	52	131489	2528.64	7.42	255	255	644803
Snap-662-Image Export-16_DAPI_2-1.tif	47	130244	2771.15	7.35	255	255	706643
Snap-663-Image Export-17_DAPI_2-1.tif	17	53746.6	3161.57	3.033	255	255	806200
Snap-664-Image Export-18_DAPI_2-1.tif	15	44529.8	2968.65	2.513	255	255	757007
Snap-665-Image Export-19_DAPI_2-1.tif	51	108351	2124.53	6.114	255	255	541755
Snap-666-Image Export-20_DAPI_2-1.tif	75	201052	2680.69	11.345	255	255	683576
Snap-667-Image Export-21_DAPI_2-1.tif	55	132841	2415.29	7.496	255	255	615898
Snap-668-Image Export-22_DAPI_2-1.tif	38	83053.4	2185.61	4.687	255	255	557332
Snap-669-Image Export-23_DAPI_2-1.tif	36	87672.6	2435.35	4.947	255	255	621014
Snap-670-Image Export-24_DAPI_2-1.tif	19	42524.6	2238.14	2.4	255	255	570725
Snap-671-Image Export-25_DAPI_2-1.tif	27	64650.5	2394.46	3.648	255	255	610588
Snap-672-Image Export-26_DAPI_2-1.tif	25	67382.4	2695.3	3.802	255	255	687301
Snap-673-Image Export-27_DAPI_2-1.tif	10	29044.8	2904.48	1.639	255	255	740641
Snap-617-Image Export-01_DAPI_2-1.tif	29	87510.7	3017.61	4.938	255	255	769491	FFP V1S 2
Snap-618-Image Export-02_DAPI_2-1.tif	6	19081.8	3180.3	1.077	255	255	810976
Snap-619-Image Export-03_DAPI_2-1.tif	61	150115	2460.9	8.471	255	255	627530
Snap-620-Image Export-04_DAPI_2-1.tif	61	154054	2525.48	8.693	255	255	643996
Snap-621-Image Export-05_DAPI_2-1.tif	61	147747	2422.07	8.337	255	255	617629
Snap-622-Image Export-06_DAPI_2-1.tif	48	110149	2294.76	6.216	255	255	585165
Snap-623-Image Export-07_DAPI_2-1.tif	14	33266.4	2376.17	1.877	255	255	605923
Snap-624-Image Export-08_DAPI_2-1.tif	12	31992.1	2666.01	1.805	255	255	679833
Snap-625-Image Export-09_DAPI_2-1.tif	6	16254	2709	0.917	255	255	690795
Snap-626-Image Export-10_DAPI_2-1.tif	34	83810.1	2465	4.729	255	255	628575
Snap-627-Image Export-11_DAPI_2-1.tif	20	49798.8	2489.94	2.81	255	255	634935
Snap-628-Image Export-12_DAPI_2-1.tif	22	64392	2926.91	3.634	255	255	746361
Snap-629-Image Export-13_DAPI_2-1.tif	83	194965	2348.98	11.002	255	255	598989
Snap-630-Image Export-14_DAPI_2-1.tif	64	139241	2175.64	7.857	255	255	554788
Snap-631-Image Export-15_DAPI_2-1.tif	65	145896	2244.55	8.233	255	255	572361
Snap-632-Image Export-16_DAPI_2-1.tif	68	156646	2303.62	8.84	255	255	587423
Snap-633-Image Export-17_DAPI_2-1.tif	87	206553	2374.18	11.656	255	255	605415
Snap-634-Image Export-18_DAPI_2-1.tif	43	107554	2501.25	6.069	255	255	637819
Snap-635-Image Export-19_DAPI_2-1.tif	67	162781	2429.57	9.186	255	255	619540
Snap-636-Image Export-20_DAPI_2-1.tif	48	113510	2364.78	6.405	255	255	603020
Snap-637-Image Export-21_DAPI_2-1.tif	140	271674	1940.53	15.331	255	255	494834		637	21	161
Snap-638-Image Export-22_DAPI_2-1.tif	15	34842.3	2322.82	1.966	255	255	592319
Snap-639-Image Export-23_DAPI_2-1.tif	36	92966.1	2582.39	5.246	255	255	658510
Snap-640-Image Export-24_DAPI_2-1.tif	34	88154.6	2592.78	4.975	255	255	661160
Snap-641-Image Export-25_DAPI_2-1.tif	23	56496.7	2456.38	3.188	255	255	626376
Snap-642-Image Export-26_DAPI_2-1.tif	16	40794.1	2549.63	2.302	255	255	650155
Snap-643-Image Export-27_DAPI_2-1.tif	138	286845	2078.58	16.187	255	255	530039		643	20	158
Snap-644-Image Export-28_DAPI_2-1.tif	16	37914.7	2369.67	2.14	255	255	604266
Snap-645-Image Export-29_DAPI_2-1.tif	14	30326.2	2166.16	1.711	255	255	552370
Snap-646-Image Export-30_DAPI_2-1.tif	21	48641.6	2316.27	2.745	255	255	590648
								FFP V1S 3
Snap-588-Image Export-01_DAPI_2-1.tif	37	84824.5	2292.55	4.787	255	255	584601				37
Snap-589-Image Export-02_DAPI_2-1.tif	35	90258.3	2578.81	5.093	255	255	657596		589	17	52
Snap-590-Image Export-03_DAPI_2-1.tif	46	98486.9	2141.02	5.558	255	255	545960		590	41	87
Snap-591-Image Export-04_DAPI_2-1.tif	75	182326	2431.01	10.289	255	255	619907				75
Snap-592-Image Export-05_DAPI_2-1.tif	21	51088.3	2432.78	2.883	255	255	620358				21
Snap-593-Image Export-06_DAPI_2-1.tif	56	136709	2441.23	7.715	255	255	622513				56
Snap-594-Image Export-07_DAPI_2-1.tif	68	150494	2213.15	8.492	255	255	564353				68
Snap-595-Image Export-08_DAPI_2-1.tif	41	94578.3	2306.79	5.337	255	255	588231		595	49	90
Snap-596-Image Export-09_DAPI_2-1.tif	77	173344	2251.22	9.782	255	255	574062				77
Snap-597-Image Export-10_DAPI_2-1.tif	17	41704.1	2453.18	2.353	255	255	625562				17
Snap-598-Image Export-11_DAPI_2-1.tif	10	24811.3	2481.13	1.4	255	255	632688				10
Snap-599-Image Export-12_DAPI_2-1.tif	77	174742	2269.38	9.861	255	255	578692				77
Snap-600-Image Export-13_DAPI_2-1.tif	85	211091	2483.42	11.912	255	255	633272				85
Snap-601-Image Export-14_DAPI_2-1.tif	108	212782	1970.21	12.007	255	255	502403		601	30	138
Snap-602-Image Export-15_DAPI_2-1.tif	20	47524.1	2376.2	2.682	255	255	605932				20
Snap-603-Image Export-16_DAPI_2-1.tif	6	15324.5	2554.08	0.865	255	255	651291				6
Snap-604-Image Export-17_DAPI_2-1.tif	18	45304.3	2516.9	2.557	255	255	641810				18
Snap-605-Image Export-18_DAPI_2-1.tif	44	99334.4	2257.6	5.605	255	255	575688				44
Snap-606-Image Export-19_DAPI_2-1.tif	47	116182	2471.95	6.556	255	255	630347				47
Snap-607-Image Export-20_DAPI_2-1.tif	49	112956	2305.23	6.374	255	255	587833				49
Snap-608-Image Export-21_DAPI_2-1.tif	72	161999	2249.98	9.142	255	255	573746				72
Snap-609-Image Export-22_DAPI_2-1.tif	54	123703	2290.8	6.981	255	255	584155				54
Snap-610-Image Export-23_DAPI_2-1.tif	65	160348	2466.89	9.049	255	255	629058				65
Snap-611-Image Export-24_DAPI_2-1.tif	17	42792.9	2517.23	2.415	255	255	641894				17
Snap-612-Image Export-25_DAPI_2-1.tif	70	198974	2842.49	11.228	255	255	724835				70
Snap-613-Image Export-26_DAPI_2-1.tif	69	162502	2355.1	9.17	255	255	600551				69
Snap-614-Image Export-27_DAPI_2-1.tif	182	398178	2187.79	22.469	255	255	557887		614	18	200
Snap-615-Image Export-28_DAPI_2-1.tif	52	126053	2424.1	7.113	255	255	618146				52
Snap-616-Image Export-29_DAPI_2-1.tif	52	113112	2175.23	6.383	255	255	554684				52
Snap-561-Image Export-01_DAPI_2-1.tif	59	143073	2424.97	8.074	255	255	618368
Snap-562-Image Export-02_DAPI_2-1.tif	11	28115.3	2555.93	1.587	255	255	651763
Snap-563-Image Export-03_DAPI_2-1.tif	54	115521	2139.27	6.519	255	255	545515
Snap-564-Image Export-04_DAPI_2-1.tif	39	88793.9	2276.77	5.011	255	255	580575
Snap-565-Image Export-05_DAPI_2-1.tif	31	72299.9	2332.26	4.08	255	255	594725
Snap-567-Image Export-06_DAPI_2-1.tif	98	213474	2178.3	12.046	255	255	555467
Snap-568-Image Export-07_DAPI_2-1.tif	17	46592	2740.71	2.629	255	255	698880
Snap-569-Image Export-08_DAPI_2-1.tif	81	198432	2449.78	11.198	255	255	624693
Snap-570-Image Export-09_DAPI_2-1.tif	157	343247	2186.29	19.37	255	255	557503
Snap-571-Image Export-10_DAPI_2-1.tif	152	357203	2350.02	20.157	255	255	599254
Snap-572-Image Export-11_DAPI_2-1.tif	108	240874	2230.32	13.593	255	255	568730
Snap-573-Image Export-12_DAPI_2-1.tif	128	343910	2686.79	19.407	255	255	685132
Snap-574-Image Export-13_DAPI_2-1.tif	96	225593	2349.93	12.73	255	255	599233
Snap-575-Image Export-14_DAPI_2-1.tif	19	48807.2	2568.8	2.754	255	255	655044
Snap-576-Image Export-15_DAPI_2-1.tif	23	59049	2567.35	3.332	255	255	654674
Snap-577-Image Export-16_DAPI_2-1.tif	47	117292	2495.58	6.619	255	255	636373
Snap-578-Image Export-17_DAPI_2-1.tif	78	173916	2229.7	9.814	255	255	568572
Snap-579-Image Export-18_DAPI_2-1.tif	64	160228	2503.56	9.042	255	255	638407
Snap-580-Image Export-19_DAPI_2-1.tif	37	88094.2	2380.93	4.971	255	255	607136
Snap-581-Image Export-20_DAPI_2-1.tif	58	132938	2292.03	7.502	255	255	584469
Snap-582-Image Export-21_DAPI_2-1.tif	21	58872.8	2803.47	3.322	255	255	714884
Snap-583-Image Export-22_DAPI_2-1.tif	20	48520.3	2426.02	2.738	255	255	618634
Snap-584-Image Export-23_DAPI_2-1.tif	15	38965.9	2597.73	2.199	255	255	662420
Snap-585-Image Export-24_DAPI_2-1.tif	33	88393.3	2678.59	4.988	255	255	683039
Snap-586-Image Export-25_DAPI_2-1.tif	73	181116	2481.05	10.22	255	255	632667
Snap-587-Image Export-26_DAPI_2-1.tif	49	112868	2303.43	6.369	255	255	587374
Snap-561-Image Export-01_DAPI_2-1.tif	59	143073	2424.97	8.074	255	255	618368
Snap-562-Image Export-02_DAPI_2-1.tif	11	28115.3	2555.93	1.587	255	255	651763

[truncated: 3 more sheets: EV area per cell, Norm. To mean blank, Tukey all norm data]
